# Supplementary material for: East Asian Cryphalus Erichson (Curculionidae, Scolytinae): new species, new synonymy and redescriptions of species
Source: Zookeys. 2020 Nov 18;995:15–66. doi: 10.3897/zookeys.995.55981 (PMC7688620; doi:10.3897/zookeys.995.55981)
Supplement: XML Treatment for Cryphalus dorsalis [file zookeys.995.55981-treatment4.xml]

<!DOCTYPE tp:taxon-treatment
  PUBLIC "-//TaxonX//DTD Taxonomic Treatment Publishing DTD v0 20100105//EN" "tax-treatment-NSO.dtd">
<tp:taxon-treatment xmlns:tp="http://www.plazi.org/taxpub"><tp:treatment-meta><kwd-group><label>Taxon classification</label><kwd><named-content xmlns:xlink="http://www.w3.org/1999/xlink" content-type="kingdom">Animalia</named-content></kwd><kwd><named-content xmlns:xlink="http://www.w3.org/1999/xlink" content-type="order">Coleoptera</named-content></kwd><kwd><named-content xmlns:xlink="http://www.w3.org/1999/xlink" content-type="family">Curculionidae</named-content></kwd></kwd-group><mixed-citation publication-type="journal"><person-group><name><surname>Johnson</surname><given-names>Andrew J.</given-names></name><name><surname>Li</surname><given-names>You</given-names></name><name><surname>Mandelshtam</surname><given-names>Michail Yu.</given-names></name><name><surname>Park</surname><given-names>Sangwook</given-names></name><name><surname>Lin</surname><given-names>Ching-Shan</given-names></name><name><surname>Gao</surname><given-names>Lei</given-names></name><name><surname>Hulcr</surname><given-names>Jiri</given-names></name></person-group><article-title>East Asian <italic><tp:taxon-name><tp:taxon-name-part taxon-name-part-type="genus" reg="Cryphalus">Cryphalus</tp:taxon-name-part></tp:taxon-name></italic> Erichson (<tp:taxon-name><tp:taxon-name-part taxon-name-part-type="family">Curculionidae</tp:taxon-name-part></tp:taxon-name>, <tp:taxon-name><tp:taxon-name-part taxon-name-part-type="subfamily">Scolytinae</tp:taxon-name-part></tp:taxon-name>): new species, new synonymy and redescriptions of species</article-title><source>Zookeys</source><day>18</day><month>11</month><year>2020</year><volume>995</volume><fpage>15</fpage><lpage>66</lpage><pub-id pub-id-type="doi">10.3897/zookeys.995.55981</pub-id></mixed-citation></tp:treatment-meta><tp:nomenclature><tp:taxon-name><object-id xmlns:xlink="http://www.w3.org/1999/xlink" content-type="arpha" xlink:type="simple">13649E89-ADF9-5E6B-AC0D-7F282E54A6B9</object-id>
                <tp:taxon-name-part taxon-name-part-type="genus" reg="Cryphalus">Cryphalus</tp:taxon-name-part>
                <tp:taxon-name-part taxon-name-part-type="species" reg="dorsalis">dorsalis</tp:taxon-name-part>
              </tp:taxon-name><tp:taxon-authority>(Motschulsky, 1866)</tp:taxon-authority><xref ref-type="fig" rid="F2">Figures 2C</xref><xref ref-type="fig" rid="F3">, 3C</xref><xref ref-type="fig" rid="F6">, 6A–H</xref><tp:nomenclature-citation-list><tp:nomenclature-citation><tp:taxon-name>
                    <tp:taxon-name-part taxon-name-part-type="genus" reg="Hypoborus">Hypoborus</tp:taxon-name-part> <tp:taxon-name-part taxon-name-part-type="species" reg="dorsalis">dorsalis</tp:taxon-name-part></tp:taxon-name><comment>Motschulsky, 1866: 403 (India).</comment></tp:nomenclature-citation><tp:nomenclature-citation><tp:taxon-name>
                    <tp:taxon-name-part taxon-name-part-type="genus" reg="Hylesinus">Hylesinus</tp:taxon-name-part> <tp:taxon-name-part taxon-name-part-type="species" reg="sericeus">sericeus</tp:taxon-name-part></tp:taxon-name><comment>Motschulsky, 1866: 402 (Sri Lanka).</comment></tp:nomenclature-citation><tp:nomenclature-citation><tp:taxon-name>
                    <tp:taxon-name-part taxon-name-part-type="genus" reg="Hypoborus">Hypoborus</tp:taxon-name-part> <tp:taxon-name-part taxon-name-part-type="species" reg="nebulosus">nebulosus</tp:taxon-name-part></tp:taxon-name><comment>Motschulsky, 1866: 403 (India).</comment></tp:nomenclature-citation><tp:nomenclature-citation><tp:taxon-name>
                    <tp:taxon-name-part taxon-name-part-type="genus" reg="Cryphalus">Cryphalus</tp:taxon-name-part> <tp:taxon-name-part taxon-name-part-type="species" reg="indicus">indicus</tp:taxon-name-part></tp:taxon-name><comment>Eichhoff, 1878a: 384 (Myanamar).</comment></tp:nomenclature-citation><tp:nomenclature-citation><tp:taxon-name>
                    <tp:taxon-name-part taxon-name-part-type="genus" reg="Cryphalus">Cryphalus</tp:taxon-name-part> <tp:taxon-name-part taxon-name-part-type="species" reg="indicus">indicus</tp:taxon-name-part></tp:taxon-name><comment>Eichhoff, 1878b: 489 (Myanamar).</comment></tp:nomenclature-citation></tp:nomenclature-citation-list></tp:nomenclature><tp:treatment-sec sec-type="material" id="SECID0EYUAG"><title>Other material examined.</title><p>China • 1 ♀; Hainan, Qiongzhong, Wanling; <named-content xmlns:xlink="http://www.w3.org/1999/xlink" content-type="dwc:verbatimCoordinates" xlink:type="simple"><named-content content-type="geo-json" specific-use="{&#34;type&#34;:&#34;Point&#34;,&#34;coordinates&#34;:[109.954800,19.211500]}" id="NCID0EBVAG" xlink:type="simple">19.2115°N, 109.9548°E</named-content></named-content>; 26 Oct. 2016; You Li leg.; Light trap with ethanol; <named-content xmlns:xlink="http://www.w3.org/1999/xlink" content-type="dwc:institutional_code" xlink:type="simple">UFFE</named-content>:34070; (<named-content xmlns:xlink="http://www.w3.org/1999/xlink" content-type="dwc:institutional_code" xlink:type="simple">UFFE</named-content>) • 1 ♂; Yunnan, Xishuangbanna, Xishuangbanna Tropical Botanical Garden; 27 Jul. 2014; Craig Bateman leg.; EtOH live trap; specimens with crystalline structure, degraded; <named-content xmlns:xlink="http://www.w3.org/1999/xlink" content-type="dwc:institutional_code" xlink:type="simple">UFFE</named-content>:21476; (<named-content xmlns:xlink="http://www.w3.org/1999/xlink" content-type="dwc:institutional_code" xlink:type="simple">UFFE</named-content>).</p><p>Thailand • 1 ♂; Phatthalung, Srinagarindra District, Khao Banthat wildlife sanctuary; Jun. 2015; S. Steininger, and W. Sittichaya leg.; <named-content xmlns:xlink="http://www.w3.org/1999/xlink" content-type="dwc:institutional_code" xlink:type="simple">UFFE</named-content>:25581; (<named-content xmlns:xlink="http://www.w3.org/1999/xlink" content-type="dwc:institutional_code" xlink:type="simple">UFFE</named-content>) • 1 ♀; same collection data; DNA: 28S:<ext-link xmlns:xlink="http://www.w3.org/1999/xlink" ext-link-type="gen" xlink:href="MG051084" xlink:type="simple">MG051084</ext-link>; <named-content xmlns:xlink="http://www.w3.org/1999/xlink" content-type="dwc:institutional_code" xlink:type="simple">UFFE</named-content>:25582; (<named-content xmlns:xlink="http://www.w3.org/1999/xlink" content-type="dwc:institutional_code" xlink:type="simple">UFFE</named-content>).</p><p>Vietnam • 1 ♀; Hải Châu District, Da Nang; 10 Dec. 1966; H. P. Schurtleff leg.; S.L.Wood Collection; <named-content xmlns:xlink="http://www.w3.org/1999/xlink" content-type="dwc:institutional_code" xlink:type="simple">UFFE</named-content>:12188; (<named-content xmlns:xlink="http://www.w3.org/1999/xlink" content-type="dwc:institutional_code" xlink:type="simple">USNM</named-content>).</p></tp:treatment-sec><tp:treatment-sec sec-type="diagnosis" id="SECID0EBXAG"><title>Diagnosis.</title><p>The combination of the size (1.60–1.90 mm), body proportions (1.75 × as long as wide), the transverse ridge on the male frons, scale-like setae on the pronotal disc, the very short pronotal disc, the smooth elytra with barely visible rows of strial punctures, and the presence of sparse interstrial bristles on only odd-numbered interstriae, and long spatula-shaped setae on the male protibiae distinguish this species from others in East Asia.</p><p><bold>Female.</bold> Length 1.60–1.90 mm. Proportions 1.75× as long as wide. Frons simple, convex, with sparse, evenly distributed erect setae. Antennal club with three procurved sutures marked by coarse and long setae, the most distal slightly more procurved. Antennal funiculus with four segments, the pedicel is slightly shorter than the other segments combined. Gular surface with evenly spaced hair-like setae. Pronotal colour brown, lighter on apical third. Pronotal profile slightly triangular, widest in line with centre of pronotal disc, 0.65× as long as wide. Pronotal margin rounded, armed with four to eight serrations, the median pair slightly larger, contiguous, or separated by approximately half of their width, the outer pairs smaller separated by more than their width. Pronotal declivity with approximately 50 asperities, otherwise smooth. Pronotal disc approximately one quarter the length of the pronotum, gently sloped, with surface texture weakly tuberculate. Pronotal vestiture hair-like and dark coloured on anterior portion pointing towards summit, and scale-like setae over pronotal disc. Suture between pronotum and elytra weakly sinuate. Scutellum very small, barely visible when elytra closed. Elytra 1.6× as long as pronotum, brown to translucent yellow-brown, elytral disc short, less than 1/3 length of elytra, and broadly rounded. Striae weakly visible as rows of punctures and hair like setae. Interstrial bristles erect, coarse bristles, shorter with a rounded tip on apical half, becoming longer and pointed on the declivity and lateral regions, only present on interstriae 1, 3, and 5 on declivity. Interstrial ground vestiture tridentate, approximately 2× as long as wide, translucent brown with a weak iridescence, except a few on the basal area near scutellum, which are blonde, antero-lateral margin with hair-like setae shorter than interstrial bristles. Procoxae with coarse, hair-like setae. Protibiae and protarsi with only straight, hair-like setae. Mesocoxae moderately separated, more than distance between metacoxae. Proventriculus sutural teeth in multiple irregular rows. Apical teeth extend two thirds the width of the segment. Closing teeth longer than masticatory brush, branched near tips. Masticatory brush with fine teeth, short, less than half the segment length.</p></tp:treatment-sec><tp:treatment-sec sec-type="Male" id="SECID0EKXAG"><title>Male.</title><p>Similar to female except: Length 1.60–1.80 mm. Frons with straight transverse carina and sulcus above the level of eyes. Gular surface impressed and glabrous, surrounded by sparse hair-like setae. Pronotal profile triangular, almost constricted on antero-lateral edges. Pronotal declivity almost flat (not broadly rounded). Procoxae with large feather-like setae. Protibiae and protarsi with large spatula-shaped setae along inner margin. Last abdominal ventrite emarginated. Proventriculus same as female. Aedeagus not examined.</p></tp:treatment-sec><tp:treatment-sec sec-type="distribution" id="SECID0EPXAG"><title>Distribution.</title><p>China (Hainan, Yunnan); Thailand; Vietnam.</p></tp:treatment-sec><tp:treatment-sec sec-type="remarks" id="SECID0EUXAG"><title>Remarks.</title><p><xref ref-type="bibr" rid="B50">Yin et al. (2002)</xref> listed <italic><tp:taxon-name><tp:taxon-name-part taxon-name-part-type="genus" reg="Cryphalus">Cryphalus</tp:taxon-name-part> <tp:taxon-name-part taxon-name-part-type="species" reg="indicus">indicus</tp:taxon-name-part></tp:taxon-name></italic> Stebbing, 1902, a primary homonym replaced by <italic><tp:taxon-name><tp:taxon-name-part taxon-name-part-type="genus" reg="Cryphalus">Cryphalus</tp:taxon-name-part> <tp:taxon-name-part taxon-name-part-type="species" reg="strohmeyeri">strohmeyeri</tp:taxon-name-part></tp:taxon-name></italic> Stebbing, 1914, as from Hainan. This record has subsequently been included in catalogues (<xref ref-type="bibr" rid="B1">Alonso-Zarazaga et al. 2017</xref>). Based on the descripted in <xref ref-type="bibr" rid="B50">Yin et al. (2002)</xref>, the identity was probably intended as <italic><tp:taxon-name><tp:taxon-name-part taxon-name-part-type="genus" reg="Cryphalus">Cryphalus</tp:taxon-name-part> <tp:taxon-name-part taxon-name-part-type="species" reg="indicus">indicus</tp:taxon-name-part></tp:taxon-name></italic> Eichhoff, 1878a, a junior synonym of <italic><tp:taxon-name><tp:taxon-name-part taxon-name-part-type="genus" reg="Cryphalus">C.</tp:taxon-name-part> <tp:taxon-name-part taxon-name-part-type="species" reg="dorsalis">dorsalis</tp:taxon-name-part></tp:taxon-name></italic>. The description in <xref ref-type="bibr" rid="B50">Yin et al. (2002)</xref> clearly indicates the stout proportions (1.8× as long as wide) and the transverse ridge on the male frons, which correspond to <italic><tp:taxon-name><tp:taxon-name-part taxon-name-part-type="genus" reg="Cryphalus">C.</tp:taxon-name-part> <tp:taxon-name-part taxon-name-part-type="species" reg="dorsalis">dorsalis</tp:taxon-name-part></tp:taxon-name></italic> as we found in Hainan. <xref ref-type="bibr" rid="B50">Yin et al. (2002)</xref> listed the host as <italic><tp:taxon-name><tp:taxon-name-part taxon-name-part-type="genus" reg="Abies">Abies</tp:taxon-name-part></tp:taxon-name></italic>, probably from other records or the original description, which does not grow in Hainan. Specimens of <italic><tp:taxon-name><tp:taxon-name-part taxon-name-part-type="genus" reg="Cryphalus">C.</tp:taxon-name-part> <tp:taxon-name-part taxon-name-part-type="species" reg="strohmeyeri">strohmeyeri</tp:taxon-name-part></tp:taxon-name></italic> were studied from elsewhere in China (<named-content xmlns:xlink="http://www.w3.org/1999/xlink" content-type="dwc:institutional_code" xlink:type="simple">USNM</named-content>).</p><fig id="F6" position="float" orientation="portrait"><object-id xmlns:xlink="http://www.w3.org/1999/xlink" content-type="doi" xlink:type="simple">10.3897/zookeys.995.55981.figure6</object-id><object-id xmlns:xlink="http://www.w3.org/1999/xlink" content-type="arpha" xlink:type="simple">B937F8E8-154C-53E8-BD4B-62650E2EB4A6</object-id><label>Figure 6.</label><caption><p><italic><tp:taxon-name><tp:taxon-name-part taxon-name-part-type="genus" reg="Cryphalus">Cryphalus</tp:taxon-name-part> <tp:taxon-name-part taxon-name-part-type="species" reg="dorsalis">dorsalis</tp:taxon-name-part></tp:taxon-name></italic><bold>A, C, E, G</bold> female, <named-content xmlns:xlink="http://www.w3.org/1999/xlink" content-type="dwc:institutional_code" xlink:type="simple">UFFE</named-content>:34070 <bold>B, D, F, H</bold> male, <named-content xmlns:xlink="http://www.w3.org/1999/xlink" content-type="dwc:institutional_code" xlink:type="simple">UFFE</named-content>:21476.</p></caption><graphic xmlns:xlink="http://www.w3.org/1999/xlink" xlink:href="zookeys-995-015-g006.jpg" position="float" orientation="portrait" xlink:type="simple" id="oo_476779.jpg"><uri content-type="original_file" xlink:type="simple">https://binary.pensoft.net/fig/476779</uri></graphic></fig></tp:treatment-sec><tp:treatment-sec><!--Section generated to contain objects referenced in tp:taxon-treatment.--><fig id="F2" position="float" orientation="portrait"><object-id xmlns:xlink="http://www.w3.org/1999/xlink" content-type="doi" xlink:type="simple">10.3897/zookeys.995.55981.figure2</object-id><object-id xmlns:xlink="http://www.w3.org/1999/xlink" content-type="arpha" xlink:type="simple">9659D482-8552-5C31-9605-0FEF2C14A016</object-id><label>Figure 2.</label><caption><p>Proventriculus of <bold>A</bold><italic><tp:taxon-name><tp:taxon-name-part taxon-name-part-type="genus" reg="Cryphalus">Cryphalus</tp:taxon-name-part> <tp:taxon-name-part taxon-name-part-type="species" reg="artocarpus">artocarpus</tp:taxon-name-part></tp:taxon-name></italic>, <named-content xmlns:xlink="http://www.w3.org/1999/xlink" content-type="dwc:institutional_code" xlink:type="simple">UFFE</named-content>:33165 <bold>B</bold><italic><tp:taxon-name><tp:taxon-name-part taxon-name-part-type="genus" reg="Cryphalus">C.</tp:taxon-name-part> <tp:taxon-name-part taxon-name-part-type="species" reg="dilutus">dilutus</tp:taxon-name-part></tp:taxon-name></italic>, <named-content xmlns:xlink="http://www.w3.org/1999/xlink" content-type="dwc:institutional_code" xlink:type="simple">UFFE</named-content>:34684 <bold>C</bold><italic><tp:taxon-name><tp:taxon-name-part taxon-name-part-type="genus" reg="Cryphalus">C.</tp:taxon-name-part> <tp:taxon-name-part taxon-name-part-type="species" reg="dorsalis">dorsalis</tp:taxon-name-part></tp:taxon-name></italic>, <named-content xmlns:xlink="http://www.w3.org/1999/xlink" content-type="dwc:institutional_code" xlink:type="simple">UFFE</named-content>:25581 <bold>D</bold><italic><tp:taxon-name><tp:taxon-name-part taxon-name-part-type="genus" reg="Cryphalus">C.</tp:taxon-name-part> <tp:taxon-name-part taxon-name-part-type="species" reg="gnetivorus">gnetivorus</tp:taxon-name-part></tp:taxon-name></italic>, <named-content xmlns:xlink="http://www.w3.org/1999/xlink" content-type="dwc:institutional_code" xlink:type="simple">UFFE</named-content>:31753 <bold>E</bold><italic><tp:taxon-name><tp:taxon-name-part taxon-name-part-type="genus" reg="Cryphalus">C.</tp:taxon-name-part> <tp:taxon-name-part taxon-name-part-type="species" reg="itinerans">itinerans</tp:taxon-name-part></tp:taxon-name></italic>, <named-content xmlns:xlink="http://www.w3.org/1999/xlink" content-type="dwc:institutional_code" xlink:type="simple">UFFE</named-content>:33178 <bold>F</bold><italic><tp:taxon-name><tp:taxon-name-part taxon-name-part-type="genus" reg="Cryphalus">C.</tp:taxon-name-part> <tp:taxon-name-part taxon-name-part-type="species" reg="kyotoensis">kyotoensis</tp:taxon-name-part></tp:taxon-name></italic>, <named-content xmlns:xlink="http://www.w3.org/1999/xlink" content-type="dwc:institutional_code" xlink:type="simple">UFFE</named-content>:33232 <bold>G</bold><italic><tp:taxon-name><tp:taxon-name-part taxon-name-part-type="genus" reg="Cryphalus">C.</tp:taxon-name-part> <tp:taxon-name-part taxon-name-part-type="species" reg="lipingensis">lipingensis</tp:taxon-name-part></tp:taxon-name></italic>, <named-content xmlns:xlink="http://www.w3.org/1999/xlink" content-type="dwc:institutional_code" xlink:type="simple">UFFE</named-content>:28048 <bold>H</bold><italic><tp:taxon-name><tp:taxon-name-part taxon-name-part-type="genus" reg="Cryphalus">C.</tp:taxon-name-part> <tp:taxon-name-part taxon-name-part-type="species" reg="mangiferae">mangiferae</tp:taxon-name-part></tp:taxon-name></italic>, <named-content xmlns:xlink="http://www.w3.org/1999/xlink" content-type="dwc:institutional_code" xlink:type="simple">UFFE</named-content>:34966 <bold>I</bold><italic><tp:taxon-name><tp:taxon-name-part taxon-name-part-type="genus" reg="Cryphalus">C.</tp:taxon-name-part> <tp:taxon-name-part taxon-name-part-type="species" reg="meridionalis">meridionalis</tp:taxon-name-part></tp:taxon-name></italic>, <named-content xmlns:xlink="http://www.w3.org/1999/xlink" content-type="dwc:institutional_code" xlink:type="simple">UFFE</named-content>:28061 <bold>J</bold><italic><tp:taxon-name><tp:taxon-name-part taxon-name-part-type="genus" reg="Cryphalus">C.</tp:taxon-name-part> <tp:taxon-name-part taxon-name-part-type="species" reg="morivorus">morivorus</tp:taxon-name-part></tp:taxon-name></italic>, <named-content xmlns:xlink="http://www.w3.org/1999/xlink" content-type="dwc:institutional_code" xlink:type="simple">UFFE</named-content>:27604 <bold>K</bold><italic><tp:taxon-name><tp:taxon-name-part taxon-name-part-type="genus" reg="Cryphalus">C.</tp:taxon-name-part> <tp:taxon-name-part taxon-name-part-type="species" reg="paramangiferae">paramangiferae</tp:taxon-name-part></tp:taxon-name></italic>, <named-content xmlns:xlink="http://www.w3.org/1999/xlink" content-type="dwc:institutional_code" xlink:type="simple">UFFE</named-content>:34965.</p></caption><graphic xmlns:xlink="http://www.w3.org/1999/xlink" xlink:href="zookeys-995-015-g002.jpg" position="float" orientation="portrait" xlink:type="simple" id="oo_476775.jpg"><uri content-type="original_file" xlink:type="simple">https://binary.pensoft.net/fig/476775</uri></graphic></fig><fig id="F3" position="float" orientation="portrait"><object-id xmlns:xlink="http://www.w3.org/1999/xlink" content-type="doi" xlink:type="simple">10.3897/zookeys.995.55981.figure3</object-id><object-id xmlns:xlink="http://www.w3.org/1999/xlink" content-type="arpha" xlink:type="simple">B3D9E88B-DC74-57C0-BEEB-E555B79D033E</object-id><label>Figure 3.</label><caption><p>Aedeagus of <bold>A</bold><italic><tp:taxon-name><tp:taxon-name-part taxon-name-part-type="genus" reg="Cryphalus">Cryphalus</tp:taxon-name-part> <tp:taxon-name-part taxon-name-part-type="species" reg="artocarpus">artocarpus</tp:taxon-name-part></tp:taxon-name></italic>, <named-content xmlns:xlink="http://www.w3.org/1999/xlink" content-type="dwc:institutional_code" xlink:type="simple">UFFE</named-content>:33165 <bold>B</bold><italic><tp:taxon-name><tp:taxon-name-part taxon-name-part-type="genus" reg="Cryphalus">C.</tp:taxon-name-part> <tp:taxon-name-part taxon-name-part-type="species" reg="dilutus">dilutus</tp:taxon-name-part></tp:taxon-name></italic>, <named-content xmlns:xlink="http://www.w3.org/1999/xlink" content-type="dwc:institutional_code" xlink:type="simple">UFFE</named-content>:34684 <bold>C</bold><italic><tp:taxon-name><tp:taxon-name-part taxon-name-part-type="genus" reg="Cryphalus">C.</tp:taxon-name-part> <tp:taxon-name-part taxon-name-part-type="species" reg="dorsalis">dorsalis</tp:taxon-name-part></tp:taxon-name></italic>, <named-content xmlns:xlink="http://www.w3.org/1999/xlink" content-type="dwc:institutional_code" xlink:type="simple">UFFE</named-content>:25581 <bold>D</bold><italic><tp:taxon-name><tp:taxon-name-part taxon-name-part-type="genus" reg="Cryphalus">C.</tp:taxon-name-part> <tp:taxon-name-part taxon-name-part-type="species" reg="gnetivorus">gnetivorus</tp:taxon-name-part></tp:taxon-name></italic>, <named-content xmlns:xlink="http://www.w3.org/1999/xlink" content-type="dwc:institutional_code" xlink:type="simple">UFFE</named-content>:31753 <bold>E</bold><italic><tp:taxon-name><tp:taxon-name-part taxon-name-part-type="genus" reg="Cryphalus">C.</tp:taxon-name-part> <tp:taxon-name-part taxon-name-part-type="species" reg="itinerans">itinerans</tp:taxon-name-part></tp:taxon-name></italic>, <named-content xmlns:xlink="http://www.w3.org/1999/xlink" content-type="dwc:institutional_code" xlink:type="simple">UFFE</named-content>:33178 <bold>F</bold><italic><tp:taxon-name><tp:taxon-name-part taxon-name-part-type="genus" reg="Cryphalus">C.</tp:taxon-name-part> <tp:taxon-name-part taxon-name-part-type="species" reg="kyotoensis">kyotoensis</tp:taxon-name-part></tp:taxon-name></italic>, <named-content xmlns:xlink="http://www.w3.org/1999/xlink" content-type="dwc:institutional_code" xlink:type="simple">UFFE</named-content>:31745 <bold>G</bold><italic><tp:taxon-name><tp:taxon-name-part taxon-name-part-type="genus" reg="Cryphalus">C.</tp:taxon-name-part> <tp:taxon-name-part taxon-name-part-type="species" reg="lipingensis">lipingensis</tp:taxon-name-part></tp:taxon-name></italic>, <named-content xmlns:xlink="http://www.w3.org/1999/xlink" content-type="dwc:institutional_code" xlink:type="simple">UFFE</named-content>:28048 <bold>H</bold><italic><tp:taxon-name><tp:taxon-name-part taxon-name-part-type="genus" reg="Cryphalus">C.</tp:taxon-name-part> <tp:taxon-name-part taxon-name-part-type="species" reg="mangiferae">mangiferae</tp:taxon-name-part></tp:taxon-name></italic>, <named-content xmlns:xlink="http://www.w3.org/1999/xlink" content-type="dwc:institutional_code" xlink:type="simple">UFFE</named-content>:34966 <bold>I</bold><italic><tp:taxon-name><tp:taxon-name-part taxon-name-part-type="genus" reg="Cryphalus">C.</tp:taxon-name-part> <tp:taxon-name-part taxon-name-part-type="species" reg="meridionalis">meridionalis</tp:taxon-name-part></tp:taxon-name></italic>, <named-content xmlns:xlink="http://www.w3.org/1999/xlink" content-type="dwc:institutional_code" xlink:type="simple">UFFE</named-content>:28061 <bold>J</bold><italic><tp:taxon-name><tp:taxon-name-part taxon-name-part-type="genus" reg="Cryphalus">C.</tp:taxon-name-part> <tp:taxon-name-part taxon-name-part-type="species" reg="morivorus">morivorus</tp:taxon-name-part></tp:taxon-name></italic>, <named-content xmlns:xlink="http://www.w3.org/1999/xlink" content-type="dwc:institutional_code" xlink:type="simple">UFFE</named-content>:27604 <bold>K</bold><italic><tp:taxon-name><tp:taxon-name-part taxon-name-part-type="genus" reg="Cryphalus">C.</tp:taxon-name-part> <tp:taxon-name-part taxon-name-part-type="species" reg="paramangiferae">paramangiferae</tp:taxon-name-part></tp:taxon-name></italic>, <named-content xmlns:xlink="http://www.w3.org/1999/xlink" content-type="dwc:institutional_code" xlink:type="simple">UFFE</named-content>:34965.</p></caption><graphic xmlns:xlink="http://www.w3.org/1999/xlink" xlink:href="zookeys-995-015-g003.jpg" position="float" orientation="portrait" xlink:type="simple" id="oo_476776.jpg"><uri content-type="original_file" xlink:type="simple">https://binary.pensoft.net/fig/476776</uri></graphic></fig></tp:treatment-sec><ref-list><ref id="B50"><mixed-citation xmlns:xlink="http://www.w3.org/1999/xlink" xlink:type="simple"><person-group><name name-style="western"><surname>Yin</surname><given-names>H</given-names></name><name name-style="western"><surname>Huang</surname><given-names>F</given-names></name><name name-style="western"><surname>Lin</surname><given-names>M</given-names></name><name name-style="western"><surname>Huang</surname><given-names>H</given-names></name></person-group> (<year>2002</year>) <article-title><tp:taxon-name><tp:taxon-name-part taxon-name-part-type="order">Coleoptera</tp:taxon-name-part></tp:taxon-name>: <tp:taxon-name><tp:taxon-name-part taxon-name-part-type="family">Scolytidae</tp:taxon-name-part></tp:taxon-name>.</article-title> In: <person-group><name name-style="western"><surname>Huang</surname><given-names>F</given-names></name></person-group> (<role>Ed.</role>) <issue-title>Forest Insects of Hainan.</issue-title><source>Science Press, Beijing</source>, <fpage>468</fpage>–<lpage>471</lpage>.</mixed-citation></ref><ref id="B1"><mixed-citation xmlns:xlink="http://www.w3.org/1999/xlink" xlink:type="simple"><person-group><name name-style="western"><surname>Alonso-Zarazaga</surname><given-names>MA</given-names></name><name name-style="western"><surname>Barrios</surname><given-names>H</given-names></name><name name-style="western"><surname>Borovec</surname><given-names>R</given-names></name><name name-style="western"><surname>Bouchard</surname><given-names>P</given-names></name><name name-style="western"><surname>Caldara</surname><given-names>R</given-names></name><name name-style="western"><surname>Colonnelli</surname><given-names>E</given-names></name><name name-style="western"><surname>Gültekin</surname><given-names>L</given-names></name><name name-style="western"><surname>Hlavác</surname><given-names>P</given-names></name><name name-style="western"><surname>Korotyaev</surname><given-names>B</given-names></name><name name-style="western"><surname>Lyal</surname><given-names>CH</given-names></name><name name-style="western"><surname>Machado</surname><given-names>A</given-names></name></person-group> (<year>2017</year>) <article-title>Cooperative catalogue of palaearctic <tp:taxon-name><tp:taxon-name-part taxon-name-part-type="order">Coleoptera</tp:taxon-name-part></tp:taxon-name><tp:taxon-name><tp:taxon-name-part taxon-name-part-type="superfamily">Curculionoidea</tp:taxon-name-part></tp:taxon-name>.</article-title><source>Monografías electrónicas SEA</source><volume>8</volume>(<issue>1</issue>): <fpage>1</fpage>–<lpage>730</lpage>.</mixed-citation></ref></ref-list></tp:taxon-treatment>
