# Supplementary material for: East Asian Cryphalus Erichson (Curculionidae, Scolytinae): new species, new synonymy and redescriptions of species
Source: Zookeys. 2020 Nov 18;995:15–66. doi: 10.3897/zookeys.995.55981 (PMC7688620; doi:10.3897/zookeys.995.55981)
Supplement: XML Treatment for Cryphalus exiguus [file zookeys.995.55981-treatment5.xml]

<!DOCTYPE tp:taxon-treatment
  PUBLIC "-//TaxonX//DTD Taxonomic Treatment Publishing DTD v0 20100105//EN" "tax-treatment-NSO.dtd">
<tp:taxon-treatment xmlns:tp="http://www.plazi.org/taxpub"><tp:treatment-meta><kwd-group><label>Taxon classification</label><kwd><named-content xmlns:xlink="http://www.w3.org/1999/xlink" content-type="kingdom">Animalia</named-content></kwd><kwd><named-content xmlns:xlink="http://www.w3.org/1999/xlink" content-type="order">Coleoptera</named-content></kwd><kwd><named-content xmlns:xlink="http://www.w3.org/1999/xlink" content-type="family">Curculionidae</named-content></kwd></kwd-group><mixed-citation publication-type="journal"><person-group><name><surname>Johnson</surname><given-names>Andrew J.</given-names></name><name><surname>Li</surname><given-names>You</given-names></name><name><surname>Mandelshtam</surname><given-names>Michail Yu.</given-names></name><name><surname>Park</surname><given-names>Sangwook</given-names></name><name><surname>Lin</surname><given-names>Ching-Shan</given-names></name><name><surname>Gao</surname><given-names>Lei</given-names></name><name><surname>Hulcr</surname><given-names>Jiri</given-names></name></person-group><article-title>East Asian <italic><tp:taxon-name><tp:taxon-name-part taxon-name-part-type="genus" reg="Cryphalus">Cryphalus</tp:taxon-name-part></tp:taxon-name></italic> Erichson (<tp:taxon-name><tp:taxon-name-part taxon-name-part-type="family">Curculionidae</tp:taxon-name-part></tp:taxon-name>, <tp:taxon-name><tp:taxon-name-part taxon-name-part-type="subfamily">Scolytinae</tp:taxon-name-part></tp:taxon-name>): new species, new synonymy and redescriptions of species</article-title><source>Zookeys</source><day>18</day><month>11</month><year>2020</year><volume>995</volume><fpage>15</fpage><lpage>66</lpage><pub-id pub-id-type="doi">10.3897/zookeys.995.55981</pub-id></mixed-citation></tp:treatment-meta><tp:nomenclature><tp:taxon-name><object-id xmlns:xlink="http://www.w3.org/1999/xlink" content-type="arpha" xlink:type="simple">DD73654D-FB35-52D7-BBA7-AE416100C202</object-id>
                <tp:taxon-name-part taxon-name-part-type="genus" reg="Cryphalus">Cryphalus</tp:taxon-name-part>
                <tp:taxon-name-part taxon-name-part-type="species" reg="exiguus">exiguus</tp:taxon-name-part>
              </tp:taxon-name><tp:taxon-authority>Blandford, 1894</tp:taxon-authority><xref ref-type="fig" rid="F7">Figure 7A–I</xref><tp:nomenclature-citation-list><tp:nomenclature-citation><tp:taxon-name>
                    <tp:taxon-name-part taxon-name-part-type="genus" reg="Cryphalus">Cryphalus</tp:taxon-name-part> <tp:taxon-name-part taxon-name-part-type="species" reg="exiguus">exiguus</tp:taxon-name-part></tp:taxon-name><comment>Blandford, 1894: 82 (Japan).</comment></tp:nomenclature-citation></tp:nomenclature-citation-list></tp:nomenclature><tp:treatment-sec sec-type="type material" id="SECID0EX4AG"><title>Type material examined.</title><p>Japan • 1 ♂ <bold><italic>Holotype</italic></bold>; Fukushima, not recorded; 29 Jul. 1891; <tp:taxon-name><tp:taxon-name-part taxon-name-part-type="genus" reg="Cryphalus">C.</tp:taxon-name-part></tp:taxon-name> Lewis leg.; labelled “Japan // <tp:taxon-name><tp:taxon-name-part taxon-name-part-type="genus" reg="Cryphalus">C.</tp:taxon-name-part></tp:taxon-name> Lewis // 1910–320 ///// Fukushima // 26.VII-29.VII.91 // <italic><tp:taxon-name><tp:taxon-name-part taxon-name-part-type="genus" reg="Cryphalus">Cryphalus</tp:taxon-name-part> <tp:taxon-name-part taxon-name-part-type="species" reg="exiguus">exiguus</tp:taxon-name-part></tp:taxon-name></italic> Bland. // <named-content xmlns:xlink="http://www.w3.org/1999/xlink" content-type="dwc:institutional_code" xlink:type="simple">NHMUK</named-content> 010805962”; <named-content xmlns:xlink="http://www.w3.org/1999/xlink" content-type="dwc:institutional_code" xlink:type="simple">UFFE</named-content>:26205; (<named-content xmlns:xlink="http://www.w3.org/1999/xlink" content-type="dwc:institutional_code" xlink:type="simple">NHMUK</named-content>).</p></tp:treatment-sec><tp:treatment-sec sec-type="material" id="SECID0EG6AG"><title>Other material examined.</title><p>Japan • 1 ♀; Yamagata, Tendo; 06 May 1982; I Ueno leg.; Photographed by SP; <named-content xmlns:xlink="http://www.w3.org/1999/xlink" content-type="dwc:institutional_code" xlink:type="simple">UFFE</named-content>:28638; (<abbrev xmlns:xlink="http://www.w3.org/1999/xlink" content-type="institution" xlink:title="Japan, Ibaraki, Tsukuba, National Institute of Agro-Environmental Sciences" id="ABBRID0ER6AG" xlink:type="simple">NIAES</abbrev>).</p><p>Russia • 1 ♀; Sakhalin Oblast, South Kuril urban district, Kunashir Island, Tret’yakovo; 29 Jul. 2008; Michail Yu. Mandelshtam leg.; ex. <italic><tp:taxon-name><tp:taxon-name-part taxon-name-part-type="genus" reg="Morus">Morus</tp:taxon-name-part> <tp:taxon-name-part taxon-name-part-type="species" reg="australis">australis</tp:taxon-name-part></tp:taxon-name></italic>; small twigs, river valley; <named-content xmlns:xlink="http://www.w3.org/1999/xlink" content-type="dwc:institutional_code" xlink:type="simple">UFFE</named-content>:31832; (<named-content xmlns:xlink="http://www.w3.org/1999/xlink" content-type="dwc:institutional_code" xlink:type="simple">FSCA</named-content>).</p><p>South Korea • 1 ♂; Gangwon-do, Inje-gun, Inje-eub, Nambuk-ri; <named-content xmlns:xlink="http://www.w3.org/1999/xlink" content-type="dwc:verbatimCoordinates" xlink:type="simple"><named-content content-type="geo-json" specific-use="{&#34;type&#34;:&#34;Point&#34;,&#34;coordinates&#34;:[128.133600,38.075300]}" id="NCID0ESABG" xlink:type="simple">38.0753°N, 128.1336°E</named-content></named-content>; 23 Apr. 2013; Sangwook Park leg; <named-content xmlns:xlink="http://www.w3.org/1999/xlink" content-type="dwc:institutional_code" xlink:type="simple">UFFE</named-content>:28122; (<abbrev xmlns:xlink="http://www.w3.org/1999/xlink" content-type="institution" xlink:title="South Korea, Namyangju, Research Institute of Forest Insect Diversity" id="ABBRID0E3ABG" xlink:type="simple">RIFID</abbrev>) • 1 ♀; same collection data; <named-content xmlns:xlink="http://www.w3.org/1999/xlink" content-type="dwc:institutional_code" xlink:type="simple">UFFE</named-content>:28123; (<abbrev xmlns:xlink="http://www.w3.org/1999/xlink" content-type="institution" xlink:title="South Korea, Namyangju, Research Institute of Forest Insect Diversity" id="ABBRID0EGBBG" xlink:type="simple">RIFID</abbrev>) • 1; Gangwon-do, Inje-gun, Buk-myeon, Yongdae-ri; <named-content xmlns:xlink="http://www.w3.org/1999/xlink" content-type="dwc:verbatimCoordinates" xlink:type="simple"><named-content content-type="geo-json" specific-use="{&#34;type&#34;:&#34;Point&#34;,&#34;coordinates&#34;:[128.338200,38.207500]}" id="NCID0EOBBG" xlink:type="simple">38.2075°N, 128.3382°E</named-content></named-content>; 08 May 2018; Sangwook Park leg.; specimen S3 by sequence only,; DNA: 28S:<ext-link xmlns:xlink="http://www.w3.org/1999/xlink" ext-link-type="gen" xlink:href="MT437225" xlink:type="simple">MT437225</ext-link>; <named-content xmlns:xlink="http://www.w3.org/1999/xlink" content-type="dwc:institutional_code" xlink:type="simple">UFFE</named-content>:34660; (<abbrev xmlns:xlink="http://www.w3.org/1999/xlink" content-type="institution" xlink:title="South Korea, Namyangju, Research Institute of Forest Insect Diversity" id="ABBRID0E4BBG" xlink:type="simple">RIFID</abbrev>) • 1; Gangwon-do, Inje-gun, Buk-myeon, Hangye-ri; <named-content xmlns:xlink="http://www.w3.org/1999/xlink" content-type="dwc:verbatimCoordinates" xlink:type="simple"><named-content content-type="geo-json" specific-use="{&#34;type&#34;:&#34;Point&#34;,&#34;coordinates&#34;:[128.300400,38.131600]}" id="NCID0EFCBG" xlink:type="simple">38.1316°N, 128.3004°E</named-content></named-content>; 08 May 2018; Sangwook Park leg.; specimen S5 sequence only; DNA: 28S:<ext-link xmlns:xlink="http://www.w3.org/1999/xlink" ext-link-type="gen" xlink:href="MT437226" xlink:type="simple">MT437226</ext-link>; <named-content xmlns:xlink="http://www.w3.org/1999/xlink" content-type="dwc:institutional_code" xlink:type="simple">UFFE</named-content>:34661; (<abbrev xmlns:xlink="http://www.w3.org/1999/xlink" content-type="institution" xlink:title="South Korea, Namyangju, Research Institute of Forest Insect Diversity" id="ABBRID0EUCBG" xlink:type="simple">RIFID</abbrev>) • 1; Gangwon-do, Inje-gun, Buk-myeon, Hangye-ri; <named-content xmlns:xlink="http://www.w3.org/1999/xlink" content-type="dwc:verbatimCoordinates" xlink:type="simple"><named-content content-type="geo-json" specific-use="{&#34;type&#34;:&#34;Point&#34;,&#34;coordinates&#34;:[128.300400,38.131600]}" id="NCID0E3CBG" xlink:type="simple">38.1316°N, 128.3004°E</named-content></named-content>; 08 May 2018; Sangwook Park leg.; specimen S6 by sequence only; DNA: 28S:<ext-link xmlns:xlink="http://www.w3.org/1999/xlink" ext-link-type="gen" xlink:href="MT437227" xlink:type="simple">MT437227</ext-link>; <named-content xmlns:xlink="http://www.w3.org/1999/xlink" content-type="dwc:institutional_code" xlink:type="simple">UFFE</named-content>:34662; (<abbrev xmlns:xlink="http://www.w3.org/1999/xlink" content-type="institution" xlink:title="South Korea, Namyangju, Research Institute of Forest Insect Diversity" id="ABBRID0ELDBG" xlink:type="simple">RIFID</abbrev>) • 1; Gangwon-do, Pyeongchang-gun, Yongpyeong-myeon, Soksa-ri; <named-content xmlns:xlink="http://www.w3.org/1999/xlink" content-type="dwc:verbatimCoordinates" xlink:type="simple"><named-content content-type="geo-json" specific-use="{&#34;type&#34;:&#34;Point&#34;,&#34;coordinates&#34;:[128.497000,37.667300]}" id="NCID0ETDBG" xlink:type="simple">37.6673°N, 128.497°E</named-content></named-content>; 20 May 2017; Sangwook Park leg.; specimen S11 sequence voucher; DNA: 28S:<ext-link xmlns:xlink="http://www.w3.org/1999/xlink" ext-link-type="gen" xlink:href="MT437228" xlink:type="simple">MT437228</ext-link>; <named-content xmlns:xlink="http://www.w3.org/1999/xlink" content-type="dwc:institutional_code" xlink:type="simple">UFFE</named-content>:34663; (<abbrev xmlns:xlink="http://www.w3.org/1999/xlink" content-type="institution" xlink:title="South Korea, Namyangju, Research Institute of Forest Insect Diversity" id="ABBRID0ECEBG" xlink:type="simple">RIFID</abbrev>).</p></tp:treatment-sec><tp:treatment-sec sec-type="diagnosis" id="SECID0EHEBG"><title>Diagnosis.</title><p>This species is diagnosed from others in East Asia by the size (1.30–1.55 mm), by the proportions (2.20× as long as wide), by the male frons with a short transverse carina, by the antennal sutures (approximately horizontal), by the setae on the pronotal disc (entirely hair-like), and by the elytral striae devoid of ground vestiture.</p><p>This species is very similar to <italic><tp:taxon-name><tp:taxon-name-part taxon-name-part-type="genus" reg="Cryphalus">Cryphalus</tp:taxon-name-part> <tp:taxon-name-part taxon-name-part-type="species" reg="mandschuricus">mandschuricus</tp:taxon-name-part></tp:taxon-name></italic> Eggers, 1929, and differs by the transverse carina on the male frons (<italic><tp:taxon-name><tp:taxon-name-part taxon-name-part-type="genus" reg="Cryphalus">C.</tp:taxon-name-part> <tp:taxon-name-part taxon-name-part-type="species" reg="exiguus">exiguus</tp:taxon-name-part></tp:taxon-name></italic>: narrower, not much more than two thirds of the width between eyes; <italic><tp:taxon-name><tp:taxon-name-part taxon-name-part-type="genus" reg="Cryphalus">C.</tp:taxon-name-part> <tp:taxon-name-part taxon-name-part-type="species" reg="mandschuricus">mandschuricus</tp:taxon-name-part></tp:taxon-name></italic>: wider, almost as long as width between eyes), by the sutures on the antennal club (<italic><tp:taxon-name><tp:taxon-name-part taxon-name-part-type="genus" reg="Cryphalus">C.</tp:taxon-name-part> <tp:taxon-name-part taxon-name-part-type="species" reg="exiguus">exiguus</tp:taxon-name-part></tp:taxon-name></italic>: almost straight, recurved at edges; <italic><tp:taxon-name><tp:taxon-name-part taxon-name-part-type="genus" reg="Cryphalus">C.</tp:taxon-name-part> <tp:taxon-name-part taxon-name-part-type="species" reg="mandschuricus">mandschuricus</tp:taxon-name-part></tp:taxon-name></italic>: procurved, especially third suture), by the length of setae on the pronotal disc (<italic><tp:taxon-name><tp:taxon-name-part taxon-name-part-type="genus" reg="Cryphalus">C.</tp:taxon-name-part> <tp:taxon-name-part taxon-name-part-type="species" reg="exiguus">exiguus</tp:taxon-name-part></tp:taxon-name></italic>: much longer than distance between setae; <italic><tp:taxon-name><tp:taxon-name-part taxon-name-part-type="genus" reg="Cryphalus">C.</tp:taxon-name-part> <tp:taxon-name-part taxon-name-part-type="species" reg="mandschuricus">mandschuricus</tp:taxon-name-part></tp:taxon-name></italic>: barely as long as distance between setae), and by the length of the elytral disc of females (<italic><tp:taxon-name><tp:taxon-name-part taxon-name-part-type="genus" reg="Cryphalus">C.</tp:taxon-name-part> <tp:taxon-name-part taxon-name-part-type="species" reg="exiguus">exiguus</tp:taxon-name-part></tp:taxon-name></italic>: about two thirds of the length of elytra, declivity steep; <italic><tp:taxon-name><tp:taxon-name-part taxon-name-part-type="genus" reg="Cryphalus">C.</tp:taxon-name-part> <tp:taxon-name-part taxon-name-part-type="species" reg="manschuricus">manschuricus</tp:taxon-name-part></tp:taxon-name></italic>: only half of elytral disc, declivity slope gradual). The aedeagus of <italic><tp:taxon-name><tp:taxon-name-part taxon-name-part-type="genus" reg="Cryphalus">C.</tp:taxon-name-part> <tp:taxon-name-part taxon-name-part-type="species" reg="exiguus">exiguus</tp:taxon-name-part></tp:taxon-name></italic> was not examined, but that in <italic><tp:taxon-name><tp:taxon-name-part taxon-name-part-type="genus" reg="Cryphalus">C.</tp:taxon-name-part> <tp:taxon-name-part taxon-name-part-type="species" reg="mandschuricus">mandschuricus</tp:taxon-name-part></tp:taxon-name></italic> has the tegmen apodemes much longer than the distance between them.</p><p><italic><tp:taxon-name><tp:taxon-name-part taxon-name-part-type="genus" reg="Cryphalus">Cryphalus</tp:taxon-name-part> <tp:taxon-name-part taxon-name-part-type="species" reg="morivorus">morivorus</tp:taxon-name-part></tp:taxon-name></italic>, described below, is similar and can be distinguished by the characters therein.</p><p><bold>Female.</bold> Length 1.40–1.55 mm (holotype 1.50 mm). Proportions 2.20× as long as wide. Frons simple, convex, flat and shining up to the level of the eyes. Antennal club with three straight sutures marked by a mixture of coarse short setae and longer setae with length approximately the same as distance between sutures. Antennal funiculus with four funicular segments. Pronotal colour dark brown, similar to elytra and head. Pronotal profile widest at base. Pronotal margin armed with four or five serrations, irregularly spaced and sometimes partially fused. Pronotal declivity broadly rounded, with approximately 50 asperities. Pronotal disc occupies approx. one third of the length of the pronotum, gently sloped, uniformly weakly asperate. Pronotal vestiture of only gold, hair-like setae. Suture between pronotum and elytra very weakly v-shaped. Scutellum small, triangular. Elytra 1.85× as long as pronotum, dark brown, broadly rounded with no clear transition to the declivity. Elytral texture mostly smooth, with punctures from the ground vestiture much smaller than the diameter of the strial punctures, and interspaces smooth. Striae visible as rows of punctures, with no scale-like setae between strial punctures. Interstrial bristles erect, hair-like, slightly flattened with pointed tips, those near the elytral suture are shorter and broader than those in lateral regions. Interstrial ground vestiture tridentate, 1–2× as long as wide, with a weak iridescence. Protibiae and protarsi with only simple hair-like setae. Mesocoxae narrowly separated, only slightly more than metacoxae. Proventriculus not examined.</p><p><bold>Male.</bold> Similar to female except: Length 1.30–1.50 mm. Frons with a smooth transverse carina above the level of the eyes. Pronotal declivity with asperities slightly more sparse and slope is straight rather than broadly curved. Protibiae and protarsi with coarse, long setae on the proximal face, near the apex. Last abdominal ventrite clearly emarginated. Proventriculus not examined. Aedeagus not examined.</p></tp:treatment-sec><tp:treatment-sec sec-type="distribution" id="SECID0E3IBG"><title>Distribution.</title><p>Russia (Southern Kuriles: Kunashir and Shikotan Isles in Sakhalin Oblast); Japan; South Korea, North Korea (Ju, 1964, unconfirmed), China (North-East, Krivolutskaya, 1996, unconfirmed).</p></tp:treatment-sec><tp:treatment-sec sec-type="Recorded plant hosts" id="SECID0EBJBG"><title>Recorded plant hosts.</title><p><tp:taxon-name><tp:taxon-name-part taxon-name-part-type="family">Moraceae</tp:taxon-name-part></tp:taxon-name>: <italic><tp:taxon-name><tp:taxon-name-part taxon-name-part-type="genus" reg="Morus">Morus</tp:taxon-name-part> <tp:taxon-name-part taxon-name-part-type="species" reg="australis">australis</tp:taxon-name-part></tp:taxon-name></italic> Poir., <italic><tp:taxon-name><tp:taxon-name-part taxon-name-part-type="genus" reg="Morus">M.</tp:taxon-name-part> <tp:taxon-name-part taxon-name-part-type="species" reg="alba">alba</tp:taxon-name-part></tp:taxon-name></italic> L.</p></tp:treatment-sec><tp:treatment-sec sec-type="Suggested vernacular name" id="SECID0ECKBG"><title>Suggested vernacular name.</title><p>Chinese: 北桑梢小蠹 [Northern mulberry twig bark beetle]; English: Northern mulberry bark beetle; Korean: 뽕나무애나무좀; Russian: крифал шелковичный.</p></tp:treatment-sec><tp:treatment-sec sec-type="remarks" id="SECID0EHKBG"><title>Remarks.</title><p>Frequently misspelled as “<italic><tp:taxon-name><tp:taxon-name-part taxon-name-part-type="genus" reg="Cryphalus"/><tp:taxon-name-part taxon-name-part-type="species" reg="exignus">exignus</tp:taxon-name-part></tp:taxon-name></italic>”, with the first instance of this misspelling in <xref ref-type="bibr" rid="B30">Niisima (1909)</xref>. The name <italic><tp:taxon-name><tp:taxon-name-part taxon-name-part-type="genus" reg="Cryphalus">Cryphalus</tp:taxon-name-part> <tp:taxon-name-part taxon-name-part-type="species" reg="pilosus">pilosus</tp:taxon-name-part></tp:taxon-name></italic> Sasaki, 1899 has been treated as a junior synonym of <italic><tp:taxon-name><tp:taxon-name-part taxon-name-part-type="genus" reg="Cryphalus">C.</tp:taxon-name-part> <tp:taxon-name-part taxon-name-part-type="species" reg="exiguus">exiguus</tp:taxon-name-part></tp:taxon-name></italic> (Wood and Bright 1992; <xref ref-type="bibr" rid="B1">Alonso-Zarazaga et al. 2017</xref>), based on the apparent synonymy by <xref ref-type="bibr" rid="B30">Niisima (1909)</xref>. Upon inspection of the referenced material (<xref ref-type="bibr" rid="B35">Sasaki 1899</xref>), the synonymy is deemed to be a misinterpretation. The original publication, in Japanese, describes a pest of mulberry with the tentative identification as “<tp:taxon-name><tp:taxon-name-part taxon-name-part-type="genus" reg="Hylesinus">Hylesinus</tp:taxon-name-part></tp:taxon-name> (Xlechinus) <tp:taxon-name><tp:taxon-name-part taxon-name-part-type="genus" reg="Hylesinus"/><tp:taxon-name-part taxon-name-part-type="species" reg="pilosus">pilosus</tp:taxon-name-part></tp:taxon-name>?” [Sic], presumably referring to <italic><tp:taxon-name><tp:taxon-name-part taxon-name-part-type="genus" reg="Xylechinus">Xylechinus</tp:taxon-name-part> <tp:taxon-name-part taxon-name-part-type="species" reg="pilosus">pilosus</tp:taxon-name-part></tp:taxon-name></italic> (Ratzeburg 1837) (<tp:taxon-name><tp:taxon-name-part taxon-name-part-type="subfamily">Scolytinae</tp:taxon-name-part></tp:taxon-name>, <tp:taxon-name><tp:taxon-name-part taxon-name-part-type="tribe">Hylurgini</tp:taxon-name-part></tp:taxon-name>). There was no type material deposited or any indication that this was intended as a new species. Niisima’s remark was intended to correct the identification, rather than suggesting that the two species names are synonymous.</p><p>The original description (<xref ref-type="bibr" rid="B5">Blandford 1894</xref>) indicates that the pronotum contains scale-like setae (“…with a thin covering of scales and hairs”). This is not visible on the holotype and any other specimens seen from northern and central Japan. Crucially, this is the opposite of a character state which diagnoses this species (having only hair-like setae). We consider this an error in the species description rather than either damage or accidental replacement of the holotype. The weakly asperate texture of the pronotal disc can give the illusion of scales in non-diffuse lighting. Another diagnostic character for <italic><tp:taxon-name><tp:taxon-name-part taxon-name-part-type="genus" reg="Cryphalus">C.</tp:taxon-name-part> <tp:taxon-name-part taxon-name-part-type="species" reg="exiguus">exiguus</tp:taxon-name-part></tp:taxon-name></italic> is the clearly visible striae devoid of ground vestiture, which is included in the original species description.</p><p>We did not see any specimens representing this species in China (see remarks for <italic><tp:taxon-name><tp:taxon-name-part taxon-name-part-type="genus" reg="Cryphalus">C.</tp:taxon-name-part> <tp:taxon-name-part taxon-name-part-type="species" reg="morivorus">morivorus</tp:taxon-name-part></tp:taxon-name></italic>), but it is likely to be present in the north-eastern regions. The key by <xref ref-type="bibr" rid="B46">Tsai and Li (1963)</xref> clearly indicated prominent striae, suggesting specimens of <italic><tp:taxon-name><tp:taxon-name-part taxon-name-part-type="genus" reg="Cryphalus">C.</tp:taxon-name-part> <tp:taxon-name-part taxon-name-part-type="species" reg="exiguus">exiguus</tp:taxon-name-part></tp:taxon-name></italic> were used when compiling the key and comparing to <italic><tp:taxon-name><tp:taxon-name-part taxon-name-part-type="genus" reg="Cryphalus">C.</tp:taxon-name-part> <tp:taxon-name-part taxon-name-part-type="species" reg="manschuricus">manschuricus</tp:taxon-name-part></tp:taxon-name></italic>.</p><fig id="F7" position="float" orientation="portrait"><object-id xmlns:xlink="http://www.w3.org/1999/xlink" content-type="doi" xlink:type="simple">10.3897/zookeys.995.55981.figure7</object-id><object-id xmlns:xlink="http://www.w3.org/1999/xlink" content-type="arpha" xlink:type="simple">4FED01E1-143A-58F8-BA6C-44A3281ED71F</object-id><label>Figure 7.</label><caption><p><italic><tp:taxon-name><tp:taxon-name-part taxon-name-part-type="genus" reg="Cryphalus">Cryphalus</tp:taxon-name-part> <tp:taxon-name-part taxon-name-part-type="species" reg="exiguus">exiguus</tp:taxon-name-part></tp:taxon-name></italic><bold>A, C, E, G</bold> female, <named-content xmlns:xlink="http://www.w3.org/1999/xlink" content-type="dwc:institutional_code" xlink:type="simple">UFFE</named-content>:34070 <bold>B, D, F, H</bold> male, <named-content xmlns:xlink="http://www.w3.org/1999/xlink" content-type="dwc:institutional_code" xlink:type="simple">UFFE</named-content>:21476.</p></caption><graphic xmlns:xlink="http://www.w3.org/1999/xlink" xlink:href="zookeys-995-015-g007.jpg" position="float" orientation="portrait" xlink:type="simple" id="oo_476780.jpg"><uri content-type="original_file" xlink:type="simple">https://binary.pensoft.net/fig/476780</uri></graphic></fig></tp:treatment-sec><ref-list><ref id="B30"><mixed-citation xmlns:xlink="http://www.w3.org/1999/xlink" xlink:type="simple"><person-group><name name-style="western"><surname>Niisima</surname><given-names>Y</given-names></name></person-group> (<year>1909</year>) <article-title>Die Scolytiden Hokkaidos unter Berücksichtigung ihrer Bedeutung für Forstschäden.</article-title><source>Journal of the College of Agriculture, Tohoku Imperial University, Sapporo</source><volume>3</volume>(<issue>2</issue>): <fpage>109</fpage>–<lpage>179</lpage>. [pls 3–10.]</mixed-citation></ref><ref id="B1"><mixed-citation xmlns:xlink="http://www.w3.org/1999/xlink" xlink:type="simple"><person-group><name name-style="western"><surname>Alonso-Zarazaga</surname><given-names>MA</given-names></name><name name-style="western"><surname>Barrios</surname><given-names>H</given-names></name><name name-style="western"><surname>Borovec</surname><given-names>R</given-names></name><name name-style="western"><surname>Bouchard</surname><given-names>P</given-names></name><name name-style="western"><surname>Caldara</surname><given-names>R</given-names></name><name name-style="western"><surname>Colonnelli</surname><given-names>E</given-names></name><name name-style="western"><surname>Gültekin</surname><given-names>L</given-names></name><name name-style="western"><surname>Hlavác</surname><given-names>P</given-names></name><name name-style="western"><surname>Korotyaev</surname><given-names>B</given-names></name><name name-style="western"><surname>Lyal</surname><given-names>CH</given-names></name><name name-style="western"><surname>Machado</surname><given-names>A</given-names></name></person-group> (<year>2017</year>) <article-title>Cooperative catalogue of palaearctic <tp:taxon-name><tp:taxon-name-part taxon-name-part-type="order">Coleoptera</tp:taxon-name-part></tp:taxon-name><tp:taxon-name><tp:taxon-name-part taxon-name-part-type="superfamily">Curculionoidea</tp:taxon-name-part></tp:taxon-name>.</article-title><source>Monografías electrónicas SEA</source><volume>8</volume>(<issue>1</issue>): <fpage>1</fpage>–<lpage>730</lpage>.</mixed-citation></ref><ref id="B35"><mixed-citation xmlns:xlink="http://www.w3.org/1999/xlink" xlink:type="simple"><person-group><name name-style="western"><surname>Sasaki</surname><given-names>C</given-names></name></person-group> (<year>1899</year>) <source>Nippon Nôsakumotsu Gaichû Hen [Manual of crop insect pests in Japan.].</source><publisher-name>Tokyo</publisher-name>, <publisher-loc>Japan</publisher-loc>, <size units="page">520 pp</size>. [in Japanese]</mixed-citation></ref><ref id="B5"><mixed-citation xmlns:xlink="http://www.w3.org/1999/xlink" xlink:type="simple"><person-group><name name-style="western"><surname>Blandford</surname><given-names>WFH</given-names></name></person-group> (<year>1894</year>) <article-title>The Rhynchophorous <tp:taxon-name><tp:taxon-name-part taxon-name-part-type="order">Coleoptera</tp:taxon-name-part></tp:taxon-name> of Japan. Part III. <tp:taxon-name><tp:taxon-name-part taxon-name-part-type="family">Scolytidae</tp:taxon-name-part></tp:taxon-name>.</article-title><source>Transactions of the Entomological Society of London</source><volume>1894</volume>: <fpage>53</fpage>–<lpage>141</lpage>.</mixed-citation></ref><ref id="B46"><mixed-citation xmlns:xlink="http://www.w3.org/1999/xlink" xlink:type="simple"><person-group><name name-style="western"><surname>Tsai</surname><given-names>P-H</given-names></name><name name-style="western"><surname>Li</surname><given-names>C-L</given-names></name></person-group> (<year>1963</year>) <article-title>Research on the Chinese bark-beetles of the genus <italic><tp:taxon-name><tp:taxon-name-part taxon-name-part-type="genus">Cryphalus</tp:taxon-name-part></tp:taxon-name></italic> Er. with descriptions of new species.</article-title><source>Acta Entomologica Sinica</source><volume>12</volume>(<issue>5–6</issue>): <fpage>597</fpage>–<lpage>624</lpage>. [6 pls.] [in Chinese and English]</mixed-citation></ref></ref-list></tp:taxon-treatment>
