# Supplementary material for: East Asian Cryphalus Erichson (Curculionidae, Scolytinae): new species, new synonymy and redescriptions of species
Source: Zookeys. 2020 Nov 18;995:15–66. doi: 10.3897/zookeys.995.55981 (PMC7688620; doi:10.3897/zookeys.995.55981)
Supplement: XML Treatment for Cryphalus mangiferae [file zookeys.995.55981-treatment10.xml]

<!DOCTYPE tp:taxon-treatment
  PUBLIC "-//TaxonX//DTD Taxonomic Treatment Publishing DTD v0 20100105//EN" "tax-treatment-NSO.dtd">
<tp:taxon-treatment xmlns:tp="http://www.plazi.org/taxpub"><tp:treatment-meta><kwd-group><label>Taxon classification</label><kwd><named-content xmlns:xlink="http://www.w3.org/1999/xlink" content-type="kingdom">Animalia</named-content></kwd><kwd><named-content xmlns:xlink="http://www.w3.org/1999/xlink" content-type="order">Coleoptera</named-content></kwd><kwd><named-content xmlns:xlink="http://www.w3.org/1999/xlink" content-type="family">Curculionidae</named-content></kwd></kwd-group><mixed-citation publication-type="journal"><person-group><name><surname>Johnson</surname><given-names>Andrew J.</given-names></name><name><surname>Li</surname><given-names>You</given-names></name><name><surname>Mandelshtam</surname><given-names>Michail Yu.</given-names></name><name><surname>Park</surname><given-names>Sangwook</given-names></name><name><surname>Lin</surname><given-names>Ching-Shan</given-names></name><name><surname>Gao</surname><given-names>Lei</given-names></name><name><surname>Hulcr</surname><given-names>Jiri</given-names></name></person-group><article-title>East Asian <italic><tp:taxon-name><tp:taxon-name-part taxon-name-part-type="genus" reg="Cryphalus">Cryphalus</tp:taxon-name-part></tp:taxon-name></italic> Erichson (<tp:taxon-name><tp:taxon-name-part taxon-name-part-type="family">Curculionidae</tp:taxon-name-part></tp:taxon-name>, <tp:taxon-name><tp:taxon-name-part taxon-name-part-type="subfamily">Scolytinae</tp:taxon-name-part></tp:taxon-name>): new species, new synonymy and redescriptions of species</article-title><source>Zookeys</source><day>18</day><month>11</month><year>2020</year><volume>995</volume><fpage>15</fpage><lpage>66</lpage><pub-id pub-id-type="doi">10.3897/zookeys.995.55981</pub-id></mixed-citation></tp:treatment-meta><tp:nomenclature><tp:taxon-name><object-id xmlns:xlink="http://www.w3.org/1999/xlink" content-type="arpha" xlink:type="simple">C033FC35-C25B-55EF-8004-DE6F0194772A</object-id>
                <tp:taxon-name-part taxon-name-part-type="genus" reg="Cryphalus">Cryphalus</tp:taxon-name-part>
                <tp:taxon-name-part taxon-name-part-type="species" reg="mangiferae">mangiferae</tp:taxon-name-part>
              </tp:taxon-name><tp:taxon-authority>Stebbing, 1914</tp:taxon-authority><xref ref-type="fig" rid="F2">Figures 2H</xref><xref ref-type="fig" rid="F3">, 3H</xref><xref ref-type="fig" rid="F12">, 12A–I</xref><tp:nomenclature-citation-list><tp:nomenclature-citation><tp:taxon-name>
                    <tp:taxon-name-part taxon-name-part-type="genus" reg="Cryphalus">Cryphalus</tp:taxon-name-part> <tp:taxon-name-part taxon-name-part-type="species" reg="inops">inops</tp:taxon-name-part></tp:taxon-name><comment>Eichhoff, 1872: 131 (Guadeloupe).</comment></tp:nomenclature-citation><tp:nomenclature-citation><tp:taxon-name>
                    <tp:taxon-name-part taxon-name-part-type="genus" reg="Hypothenemus">Hypothenemus</tp:taxon-name-part> <tp:taxon-name-part taxon-name-part-type="species" reg="griseus">griseus</tp:taxon-name-part></tp:taxon-name><comment>Blackburn, 1885: 194 (Hawaii).</comment></tp:nomenclature-citation><tp:nomenclature-citation><tp:taxon-name>
                    <tp:taxon-name-part taxon-name-part-type="genus" reg="Cryphalus">Cryphalus</tp:taxon-name-part> <tp:taxon-name-part taxon-name-part-type="species" reg="mangiferae">mangiferae</tp:taxon-name-part></tp:taxon-name><comment>Stebbing, 1914: 542 (India).</comment></tp:nomenclature-citation><tp:nomenclature-citation><tp:taxon-name>
                    <tp:taxon-name-part taxon-name-part-type="genus" reg="Hypocryphalus">Hypocryphalus</tp:taxon-name-part> <tp:taxon-name-part taxon-name-part-type="species" reg="mangiferae">mangiferae</tp:taxon-name-part></tp:taxon-name><comment>Eggers, 1928: 85 (Brazi).</comment></tp:nomenclature-citation><tp:nomenclature-citation><tp:taxon-name>
                    <tp:taxon-name-part taxon-name-part-type="genus" reg="Cryphalus">Cryphalus</tp:taxon-name-part> <tp:taxon-name-part taxon-name-part-type="species" reg="subcylindricus">subcylindricus</tp:taxon-name-part></tp:taxon-name><comment>Schedl, 1942: 16 (Indonesia).</comment></tp:nomenclature-citation><tp:nomenclature-citation><tp:taxon-name>
                    <tp:taxon-name-part taxon-name-part-type="genus" reg="Cryphalus">Cryphalus</tp:taxon-name-part> <tp:taxon-name-part taxon-name-part-type="species" reg="mimicus">mimicus</tp:taxon-name-part></tp:taxon-name><comment>Schedl, 1942: 17 (Indonesia).</comment></tp:nomenclature-citation><tp:nomenclature-citation><tp:taxon-name>
                    <tp:taxon-name-part taxon-name-part-type="genus" reg="Hypocryphalus">Hypocryphalus</tp:taxon-name-part> <tp:taxon-name-part taxon-name-part-type="species" reg="opacus">opacus</tp:taxon-name-part></tp:taxon-name><comment>Schedl, 1942; 20 (Indonesia).</comment></tp:nomenclature-citation><tp:nomenclature-citation><tp:taxon-name>
                    <tp:taxon-name-part taxon-name-part-type="genus" reg="Taenioglyptes">Taenioglyptes</tp:taxon-name-part> <tp:taxon-name-part taxon-name-part-type="species" reg="artestriatus">artestriatus</tp:taxon-name-part></tp:taxon-name><comment>Browne, 1970: 553 (Uganda), syn. nov.</comment></tp:nomenclature-citation></tp:nomenclature-citation-list></tp:nomenclature><tp:treatment-sec sec-type="type material" id="SECID0ETDCI"><title>Type material examined.</title><p>India • 1 ♀ <bold><italic>Lectotype</italic></bold><italic><tp:taxon-name><tp:taxon-name-part taxon-name-part-type="genus" reg="Cryphalus">Cryphalus</tp:taxon-name-part> <tp:taxon-name-part taxon-name-part-type="species" reg="mangiferae">mangiferae</tp:taxon-name-part></tp:taxon-name></italic> Stebbing, 1914; 1902; labelled “India// E.P.Stebing//902–309. //// mango twigs // <italic><tp:taxon-name><tp:taxon-name-part taxon-name-part-type="genus" reg="Cryphalus">Cryphalus</tp:taxon-name-part> <tp:taxon-name-part taxon-name-part-type="species" reg="mangiferae">mangiferae</tp:taxon-name-part></tp:taxon-name></italic> Stb. // <tp:taxon-name><tp:taxon-name-part taxon-name-part-type="genus" reg="Cryphalus">C.</tp:taxon-name-part></tp:taxon-name> Beeson det. //// Lectotype <italic><tp:taxon-name><tp:taxon-name-part taxon-name-part-type="genus" reg="Cryphalus">Cryphalus</tp:taxon-name-part> <tp:taxon-name-part taxon-name-part-type="species" reg="mangiferae">mangiferae</tp:taxon-name-part></tp:taxon-name></italic> // S.L.W. 1976 Stebb. ////<named-content xmlns:xlink="http://www.w3.org/1999/xlink" content-type="dwc:institutional_code" xlink:type="simple">NHMUK</named-content> 010805929”; <named-content xmlns:xlink="http://www.w3.org/1999/xlink" content-type="dwc:institutional_code" xlink:type="simple">UFFE</named-content>:26286; (<named-content xmlns:xlink="http://www.w3.org/1999/xlink" content-type="dwc:institutional_code" xlink:type="simple">NHMUK</named-content>) • 1 ♂? <bold><italic>Paralectotype</italic></bold>; 1902; <named-content xmlns:xlink="http://www.w3.org/1999/xlink" content-type="dwc:institutional_code" xlink:type="simple">UFFE</named-content>:10426; (<named-content xmlns:xlink="http://www.w3.org/1999/xlink" content-type="dwc:institutional_code" xlink:type="simple">NHMUK</named-content>).</p><p>Uganda • 1 ♀ <bold><italic>Holotype</italic></bold><italic><tp:taxon-name><tp:taxon-name-part taxon-name-part-type="genus" reg="Taenioglyptes">Taenioglyptes</tp:taxon-name-part> <tp:taxon-name-part taxon-name-part-type="species" reg="artestriatus">artestriatus</tp:taxon-name-part></tp:taxon-name></italic> Browne, 1970; Central Region, Wakiso, Zika; <named-content xmlns:xlink="http://www.w3.org/1999/xlink" content-type="dwc:verbatimCoordinates" xlink:type="simple"><named-content content-type="geo-json" specific-use="{&#34;type&#34;:&#34;Point&#34;,&#34;coordinates&#34;:[32.520000,0.120000]}" id="NCID0ESGCI" xlink:type="simple">0.12°N, 32.52°E</named-content></named-content>; 21 May 1961; K. W. Brown leg.; “<bold><italic>Holotype</italic></bold>////Uganda//Zika//in light trap//K. W. Brown //29/5/61 //B.1715(g) ////1666 ////<tp:taxon-name><tp:taxon-name-part taxon-name-part-type="genus" reg="Taenioglyptes">Taenioglyptes</tp:taxon-name-part> <tp:taxon-name-part taxon-name-part-type="species" reg="artestriatus">artestriatus</tp:taxon-name-part></tp:taxon-name>// Browne ♀ //<bold><italic>Holotype</italic></bold>////Brit. Mus. 1973–70////<named-content xmlns:xlink="http://www.w3.org/1999/xlink" content-type="dwc:institutional_code" xlink:type="simple">NHMUK</named-content> 010806013”; <named-content xmlns:xlink="http://www.w3.org/1999/xlink" content-type="dwc:institutional_code" xlink:type="simple">UFFE</named-content>:26192; (<named-content xmlns:xlink="http://www.w3.org/1999/xlink" content-type="dwc:institutional_code" xlink:type="simple">NHMUK</named-content>).</p></tp:treatment-sec><tp:treatment-sec sec-type="material" id="SECID0EWHCI"><title>Other material examined.</title><p>China • 1 ♀; Fujian, Quanzhou, Nan’an, Pushan village; <named-content xmlns:xlink="http://www.w3.org/1999/xlink" content-type="dwc:verbatimCoordinates" xlink:type="simple"><named-content content-type="geo-json" specific-use="{&#34;type&#34;:&#34;Point&#34;,&#34;coordinates&#34;:[118.427600,25.118900]}" id="NCID0E6HCI" xlink:type="simple">25.1189°N, 118.4276°E</named-content></named-content>; May 2017; You Li leg.; ex. <italic><tp:taxon-name><tp:taxon-name-part taxon-name-part-type="genus" reg="Mangifera">Mangifera</tp:taxon-name-part> <tp:taxon-name-part taxon-name-part-type="species" reg="indica">indica</tp:taxon-name-part></tp:taxon-name></italic>; <named-content xmlns:xlink="http://www.w3.org/1999/xlink" content-type="dwc:institutional_code" xlink:type="simple">UFFE</named-content>:33207; (<named-content xmlns:xlink="http://www.w3.org/1999/xlink" content-type="dwc:institutional_code" xlink:type="simple">UFFE</named-content>) • 1 ♂; same collection data; <named-content xmlns:xlink="http://www.w3.org/1999/xlink" content-type="dwc:institutional_code" xlink:type="simple">UFFE</named-content>:33208; (<named-content xmlns:xlink="http://www.w3.org/1999/xlink" content-type="dwc:institutional_code" xlink:type="simple">UFFE</named-content>) • 9 ♀♀, 8 ♂♂; same collection data; <named-content xmlns:xlink="http://www.w3.org/1999/xlink" content-type="dwc:institutional_code" xlink:type="simple">UFFE</named-content>:33206; (<named-content xmlns:xlink="http://www.w3.org/1999/xlink" content-type="dwc:institutional_code" xlink:type="simple">NHMUK</named-content>, 1♀, 1♂; <named-content xmlns:xlink="http://www.w3.org/1999/xlink" content-type="dwc:institutional_code" xlink:type="simple">FSCA</named-content>, 1♀; <named-content xmlns:xlink="http://www.w3.org/1999/xlink" content-type="dwc:institutional_code" xlink:type="simple">MZB</named-content>, 1♀, 1♂; <abbrev xmlns:xlink="http://www.w3.org/1999/xlink" content-type="institution" xlink:title="Japan, Ibaraki, Tsukuba, National Institute of Agro-Environmental Sciences" id="ABBRID0EXJCI" xlink:type="simple">NIAES</abbrev>, 1♀, 1♂; <abbrev xmlns:xlink="http://www.w3.org/1999/xlink" content-type="institution" xlink:title="Taiwan, Taichung, National Museum of Natural Science" id="ABBRID0E3JCI" xlink:type="simple">NMNS</abbrev>, 1♀, 1♂; <named-content xmlns:xlink="http://www.w3.org/1999/xlink" content-type="dwc:institutional_code" xlink:type="simple">IOZ</named-content> 1♀ <named-content xmlns:xlink="http://www.w3.org/1999/xlink" content-type="dwc:institutional_code" xlink:type="simple">IOZ</named-content>(E)2057932, 1♂ <named-content xmlns:xlink="http://www.w3.org/1999/xlink" content-type="dwc:institutional_code" xlink:type="simple">IOZ</named-content>(E)2057933; <abbrev xmlns:xlink="http://www.w3.org/1999/xlink" content-type="institution" xlink:title="South Korea, Namyangju, Research Institute of Forest Insect Diversity" id="ABBRID0EQKCI" xlink:type="simple">RIFID</abbrev>, 1♀, 1♂; <named-content xmlns:xlink="http://www.w3.org/1999/xlink" content-type="dwc:institutional_code" xlink:type="simple">USNM</named-content>, 1♀, 1♂; <named-content xmlns:xlink="http://www.w3.org/1999/xlink" content-type="dwc:institutional_code" xlink:type="simple">ZIN</named-content>, 1♀, 1♂) • 1 ♂; same collection data; dissected; <named-content xmlns:xlink="http://www.w3.org/1999/xlink" content-type="dwc:institutional_code" xlink:type="simple">UFFE</named-content>:34966 (<named-content xmlns:xlink="http://www.w3.org/1999/xlink" content-type="dwc:institutional_code" xlink:type="simple">UFFE</named-content>); • 1 ♀; Hunan, Changsha, Yuelushan; Aug. 2019; You Li leg.; ex. <italic><tp:taxon-name><tp:taxon-name-part taxon-name-part-type="genus" reg="Choerospondias">Choerospondias</tp:taxon-name-part> <tp:taxon-name-part taxon-name-part-type="species" reg="axillaris">axillaris</tp:taxon-name-part></tp:taxon-name></italic>; DNA: 28S:<ext-link xmlns:xlink="http://www.w3.org/1999/xlink" ext-link-type="gen" xlink:href="MT431546" xlink:type="simple">MT431546</ext-link>; <named-content xmlns:xlink="http://www.w3.org/1999/xlink" content-type="dwc:institutional_code" xlink:type="simple">UFFE</named-content>:33551 • 57; Hunan, Changsha, Yuelushan; <named-content xmlns:xlink="http://www.w3.org/1999/xlink" content-type="dwc:verbatimCoordinates" xlink:type="simple"><named-content content-type="geo-json" specific-use="{&#34;type&#34;:&#34;Point&#34;,&#34;coordinates&#34;:[112.932900,28.189700]}" id="NCID0EBMCI" xlink:type="simple">28.1897°N, 112.9329°E</named-content></named-content>; Aug. 2019; You Li leg.; ex. <italic><tp:taxon-name><tp:taxon-name-part taxon-name-part-type="genus" reg="Choerospondias">Choerospondias</tp:taxon-name-part> <tp:taxon-name-part taxon-name-part-type="species" reg="axillaris">axillaris</tp:taxon-name-part></tp:taxon-name></italic>; <named-content xmlns:xlink="http://www.w3.org/1999/xlink" content-type="dwc:institutional_code" xlink:type="simple">UFFE</named-content>:33529; (<named-content xmlns:xlink="http://www.w3.org/1999/xlink" content-type="dwc:institutional_code" xlink:type="simple">UFFE</named-content>) • 1; Yunnan, Mengla XTBG; <tp:taxon-name><tp:taxon-name-part taxon-name-part-type="genus" reg="Cryphalus">C.</tp:taxon-name-part></tp:taxon-name> Bateman leg.; DNA: 28S:<ext-link xmlns:xlink="http://www.w3.org/1999/xlink" ext-link-type="gen" xlink:href="MG051112" xlink:type="simple">MG051112</ext-link>, COI:<ext-link xmlns:xlink="http://www.w3.org/1999/xlink" ext-link-type="gen" xlink:href="MG051163" xlink:type="simple">MG051163</ext-link>; <named-content xmlns:xlink="http://www.w3.org/1999/xlink" content-type="dwc:institutional_code" xlink:type="simple">UFFE</named-content>:14119; (<named-content xmlns:xlink="http://www.w3.org/1999/xlink" content-type="dwc:institutional_code" xlink:type="simple">UFFE</named-content>) • 1; Yunnan, Menglun XTBG; 20 Jul. 2017; Craig Bateman leg.; DNA: COI:<ext-link xmlns:xlink="http://www.w3.org/1999/xlink" ext-link-type="gen" xlink:href="MG051162" xlink:type="simple">MG051162</ext-link>; <named-content xmlns:xlink="http://www.w3.org/1999/xlink" content-type="dwc:institutional_code" xlink:type="simple">UFFE</named-content>:25419; (<named-content xmlns:xlink="http://www.w3.org/1999/xlink" content-type="dwc:institutional_code" xlink:type="simple">UFFE</named-content>).</p><p>Guadeloupe • 1 ♂; Basse Terre, Point a Lezard; 20 May 2012; R. Turnbow leg.; <named-content xmlns:xlink="http://www.w3.org/1999/xlink" content-type="dwc:institutional_code" xlink:type="simple">UFFE</named-content>:12501; (<named-content xmlns:xlink="http://www.w3.org/1999/xlink" content-type="dwc:institutional_code" xlink:type="simple">FSCA</named-content>).</p><p>Taiwan • 1; Kaohsiung, Liouguei; Tom Harrington, and Caroline Wuerst leg.; Lindgren trap with ethanol; DNA: 28S:<ext-link xmlns:xlink="http://www.w3.org/1999/xlink" ext-link-type="gen" xlink:href="MG051118" xlink:type="simple">MG051118</ext-link>, COI:<ext-link xmlns:xlink="http://www.w3.org/1999/xlink" ext-link-type="gen" xlink:href="MG051172" xlink:type="simple">MG051172</ext-link>; <named-content xmlns:xlink="http://www.w3.org/1999/xlink" content-type="dwc:institutional_code" xlink:type="simple">UFFE</named-content>:15127; (<named-content xmlns:xlink="http://www.w3.org/1999/xlink" content-type="dwc:institutional_code" xlink:type="simple">UFFE</named-content>).</p><p>United States • 1; Florida, Homestead; 29 Jun. 2015; Thomas H. Atkinson leg.; ex. <italic><tp:taxon-name><tp:taxon-name-part taxon-name-part-type="genus" reg="Mangifera">Mangifera</tp:taxon-name-part> <tp:taxon-name-part taxon-name-part-type="species" reg="indica">indica</tp:taxon-name-part></tp:taxon-name></italic>; from vial 9444; DNA: 28S:<ext-link xmlns:xlink="http://www.w3.org/1999/xlink" ext-link-type="gen" xlink:href="MG051119" xlink:type="simple">MG051119</ext-link>, COI:<ext-link xmlns:xlink="http://www.w3.org/1999/xlink" ext-link-type="gen" xlink:href="MG051174" xlink:type="simple">MG051174</ext-link>; <named-content xmlns:xlink="http://www.w3.org/1999/xlink" content-type="dwc:institutional_code" xlink:type="simple">UFFE</named-content>:25414; (<named-content xmlns:xlink="http://www.w3.org/1999/xlink" content-type="dwc:institutional_code" xlink:type="simple">UFFE</named-content>) • 18; Florida, Miami Dade, Homestead, TREC; 23 Jul. 2018; Andrew J. Johnson leg.; ex. <italic><tp:taxon-name><tp:taxon-name-part taxon-name-part-type="genus" reg="Mangifera">Mangifera</tp:taxon-name-part> <tp:taxon-name-part taxon-name-part-type="species" reg="indica">indica</tp:taxon-name-part></tp:taxon-name></italic>; <named-content xmlns:xlink="http://www.w3.org/1999/xlink" content-type="dwc:institutional_code" xlink:type="simple">UFFE</named-content>:29770; (<named-content xmlns:xlink="http://www.w3.org/1999/xlink" content-type="dwc:institutional_code" xlink:type="simple">UFFE</named-content>). • 1; Florida, Dade County, Homestead; 2012-Apr-05; L. Bradshaw leg.; ex. <italic><tp:taxon-name><tp:taxon-name-part taxon-name-part-type="genus" reg="Codiaeum">Codiaeum</tp:taxon-name-part> <tp:taxon-name-part taxon-name-part-type="species" reg="variegatum">variegatum</tp:taxon-name-part></tp:taxon-name></italic>.</p><p>Vietnam • 1 ♀; TamDao; Michelle Jusino, and James Skelton leg.; quercivorol and ethanol trap; DNA: 28S:<ext-link xmlns:xlink="http://www.w3.org/1999/xlink" ext-link-type="gen" xlink:href="MG051120" xlink:type="simple">MG051120</ext-link>, COI:<ext-link xmlns:xlink="http://www.w3.org/1999/xlink" ext-link-type="gen" xlink:href="MG051175" xlink:type="simple">MG051175</ext-link>; <named-content xmlns:xlink="http://www.w3.org/1999/xlink" content-type="dwc:institutional_code" xlink:type="simple">UFFE</named-content>:25936; (<named-content xmlns:xlink="http://www.w3.org/1999/xlink" content-type="dwc:institutional_code" xlink:type="simple">UFFE</named-content>).</p></tp:treatment-sec><tp:treatment-sec sec-type="diagnosis" id="SECID0E4RCI"><title>Diagnosis.</title><p>This species is distinguished from other similar <italic><tp:taxon-name><tp:taxon-name-part taxon-name-part-type="genus" reg="Cryphalus">Cryphalus</tp:taxon-name-part></tp:taxon-name></italic> by the frons with a finely aciculate texture, the pronotal disc which is long, and has coarse hair-like setae, the elytral striae which are barely impressed but apparent by the rows without ground vestiture, and by the shape of ground vestiture which have tapered tips.</p><p>See notes for diagnosing the very similar <italic><tp:taxon-name><tp:taxon-name-part taxon-name-part-type="genus" reg="Cryphalus">Cryphalus</tp:taxon-name-part> <tp:taxon-name-part taxon-name-part-type="species" reg="paramangiferae">paramangiferae</tp:taxon-name-part></tp:taxon-name></italic>, described below, under the diagnosis for that species.</p><p><bold>Female.</bold> Length 1.6–2.2 mm. Proportions 2.2× as long as wide. Frons with weak converging aciculations. Antennal funiculus with four or five funicular segments. Antennal club with three evenly procurved sutures mostly marked by coarse setae. Pronotal profile widest in line with summit. Pronotal margin armed with four to six widely spaces serrations, the median pair larger. Pronotal declivity with more than 60 asperities. Pronotal disc approximately one third of the length, gently sloped. Pronotal vestiture entirely hair-like or dagger-like, very few setae bifurcating in baso-lateral area Suture between pronotum and elytra weakly sinuate. Scutellum shaped as a rounded triangle, almost semi-circular, with sparse, pale, hair-like setae. Elytra 1.6× as long as pronotum, usually a similar colour to pronotum, translucent yellow-brown, sometimes to dark brown, broadly rounded with no clear transition to the declivity. Striae weakly visible as rows of punctures and hair-like setae with almost no ground vestiture, barely impressed Interstrial bristles erect, curving posteriorly, of approximately even diameter. Interstrial ground vestiture near triangular, dagger-like, tapering to a fine point, longer on declivity, ground vestiture on basal third are usually a light brown/cold colour. Mesocoxae moderately separated, much more than metacoxae. Ventrites with mostly hair-like setae. Last abdominal ventrite with margin of rounded tubercles Proventriculus sutural teeth weakly sclerotised, rounded, irregular, one indistinct row each side of suture. Apical teeth in multiple rows, extending almost the width of a segment. Closing teeth long, barely branched. Masticatory brush short, less than length or apical plate.</p><p><bold>Male.</bold> Similar to female except: Length 1.5–2.2 mm. Frons identical to females, with granulate texture on median of upper level. Pronotal profile slightly more triangular, widest nearer base. Pronotal vestiture hair like, with a few bifurcating setae on baso-lateral areas, slightly more than on female. Protibiae and protarsi with several larger, coarse curved setae on the proximal edge near the apex. Last abdominal ventrite weakly emarginated. Aedeagus long, penis body sclerotised, tapered to a point at apex, ejaculatory duct with small, evenly sized spinulae, end plates sclerotised. Penis apodemes 2.5× as long as penis body. Tegmen broad, with very small, almost obsolete paired apodemes.</p></tp:treatment-sec><tp:treatment-sec sec-type="distribution" id="SECID0E6SCI"><title>Distribution.</title><p>China (Fujian, Guangdong, Hunan, Yunnan); Taiwan; Thailand; Malaysia; Indonesia; India; Nepal; United States (Florida, Hawaii); Mexico; Puerto Rico; Cuba; Kenya, Uganda; American Samoa, Australia.</p></tp:treatment-sec><tp:treatment-sec sec-type="Suggested vernacular name" id="SECID0EETCI"><title>Suggested vernacular name.</title><p>Chinese: 芒果梢小蠹 [Mango twig bark beetle]; English: Mango bark beetle.</p></tp:treatment-sec><tp:treatment-sec sec-type="Recorded plant hosts" id="SECID0EJTCI"><title>Recorded plant hosts.</title><p><tp:taxon-name><tp:taxon-name-part taxon-name-part-type="family">Anacardiaceae</tp:taxon-name-part></tp:taxon-name>: <italic><tp:taxon-name><tp:taxon-name-part taxon-name-part-type="genus" reg="Mangifera">Mangifera</tp:taxon-name-part> <tp:taxon-name-part taxon-name-part-type="species" reg="indica">indica</tp:taxon-name-part></tp:taxon-name></italic> L., <italic><tp:taxon-name><tp:taxon-name-part taxon-name-part-type="genus" reg="Mangifera">M.</tp:taxon-name-part> <tp:taxon-name-part taxon-name-part-type="species" reg="odorata">odorata</tp:taxon-name-part></tp:taxon-name></italic> Griff. (<xref ref-type="bibr" rid="B25">Kalshoven 1958</xref>), <italic><tp:taxon-name><tp:taxon-name-part taxon-name-part-type="genus" reg="Choerospondias">Choerospondias</tp:taxon-name-part> <tp:taxon-name-part taxon-name-part-type="species" reg="axillaris">axillaris</tp:taxon-name-part></tp:taxon-name></italic> (Roxb.) B.L.Burtt &amp; A.W.Hill; <tp:taxon-name><tp:taxon-name-part taxon-name-part-type="family">Euphorbiaceae</tp:taxon-name-part></tp:taxon-name>: <italic><tp:taxon-name><tp:taxon-name-part taxon-name-part-type="genus" reg="Codiaeum">Codiaeum</tp:taxon-name-part> <tp:taxon-name-part taxon-name-part-type="species" reg="variegatum">variegatum</tp:taxon-name-part></tp:taxon-name></italic> (L.) A.Juss. [not confirmed reproductive host].</p></tp:treatment-sec><tp:treatment-sec sec-type="remarks" id="SECID0EJVCI"><title>Remarks.</title><p><italic><tp:taxon-name><tp:taxon-name-part taxon-name-part-type="genus" reg="Choerospondias">Choerospondias</tp:taxon-name-part> <tp:taxon-name-part taxon-name-part-type="species" reg="axillaris">axillaris</tp:taxon-name-part></tp:taxon-name></italic> is a specialty crop in southern China, and it represents a new reproductive host record. A record from <italic><tp:taxon-name><tp:taxon-name-part taxon-name-part-type="genus" reg="Codiaeum">Codiaeum</tp:taxon-name-part> <tp:taxon-name-part taxon-name-part-type="species" reg="variegatum">variegatum</tp:taxon-name-part></tp:taxon-name></italic> from Florida suggests that the beetle might have a broader host range than previously thought, though <italic><tp:taxon-name><tp:taxon-name-part taxon-name-part-type="genus" reg="Codiaeum">Codiaeum</tp:taxon-name-part></tp:taxon-name></italic> was not confirmed as a reproductive host. <xref ref-type="bibr" rid="B25">Kalshoven (1958)</xref> also lists <italic><tp:taxon-name><tp:taxon-name-part taxon-name-part-type="genus" reg="Zizyphus">Zizyphus</tp:taxon-name-part> <tp:taxon-name-part taxon-name-part-type="species" reg="oenopila">oenopila</tp:taxon-name-part></tp:taxon-name></italic> (L.) Mill. (<tp:taxon-name><tp:taxon-name-part taxon-name-part-type="family">Rhamnaceae</tp:taxon-name-part></tp:taxon-name>), <italic><tp:taxon-name><tp:taxon-name-part taxon-name-part-type="genus" reg="Theobroma">Theobroma</tp:taxon-name-part> <tp:taxon-name-part taxon-name-part-type="species" reg="cacao">cacao</tp:taxon-name-part></tp:taxon-name></italic> L. (<tp:taxon-name><tp:taxon-name-part taxon-name-part-type="family">Malvaceae</tp:taxon-name-part></tp:taxon-name>), <italic><tp:taxon-name><tp:taxon-name-part taxon-name-part-type="genus" reg="Lansium">Lansium</tp:taxon-name-part> <tp:taxon-name-part taxon-name-part-type="species" reg="parasiticum">parasiticum</tp:taxon-name-part></tp:taxon-name></italic> (Osbeck) Sahni &amp; Bennet (<tp:taxon-name><tp:taxon-name-part taxon-name-part-type="family">Meliaceae</tp:taxon-name-part></tp:taxon-name>) and <italic><tp:taxon-name><tp:taxon-name-part taxon-name-part-type="genus" reg="Canarium">Canarium</tp:taxon-name-part> <tp:taxon-name-part taxon-name-part-type="species" reg="commune">commune</tp:taxon-name-part></tp:taxon-name></italic> L. (<tp:taxon-name><tp:taxon-name-part taxon-name-part-type="family">Burseraceae</tp:taxon-name-part></tp:taxon-name>), but the associated vouchers were not examined for accuracy. <xref ref-type="bibr" rid="B2">Beaver (1990)</xref> also recorded this species from an unknown angiosperm not <italic><tp:taxon-name><tp:taxon-name-part taxon-name-part-type="genus" reg="Mangifera">Mangifera</tp:taxon-name-part></tp:taxon-name></italic>. No host outside of <tp:taxon-name><tp:taxon-name-part taxon-name-part-type="family">Anacardiaceae</tp:taxon-name-part></tp:taxon-name> has been verified as a reproductive host.</p><p>The holotype of <italic><tp:taxon-name><tp:taxon-name-part taxon-name-part-type="genus" reg="Taenioglyptes">Taenioglyptes</tp:taxon-name-part> <tp:taxon-name-part taxon-name-part-type="species" reg="artestriatus">artestriatus</tp:taxon-name-part></tp:taxon-name></italic> Browne, 1970, while not from the regions of study, is recognised as a synonym. All diagnostic characters are visible. The antennae have four funicular segments, which previously distinguished the genera <italic><tp:taxon-name><tp:taxon-name-part taxon-name-part-type="genus" reg="Cryphalus">Cryphalus</tp:taxon-name-part></tp:taxon-name></italic> and <italic><tp:taxon-name><tp:taxon-name-part taxon-name-part-type="genus" reg="Hypocryphalus">Hypocryphalus</tp:taxon-name-part></tp:taxon-name></italic>, probably leading to this error. Several examples from China had similar antennae, and one specimen from Guadeloupe.</p><fig id="F12" position="float" orientation="portrait"><object-id xmlns:xlink="http://www.w3.org/1999/xlink" content-type="doi" xlink:type="simple">10.3897/zookeys.995.55981.figure12</object-id><object-id xmlns:xlink="http://www.w3.org/1999/xlink" content-type="arpha" xlink:type="simple">C5285C05-809F-59F0-89EF-724582F11D99</object-id><label>Figure 12.</label><caption><p><italic><tp:taxon-name><tp:taxon-name-part taxon-name-part-type="genus" reg="Cryphalus">Cryphalus</tp:taxon-name-part> <tp:taxon-name-part taxon-name-part-type="species" reg="mangiferae">mangiferae</tp:taxon-name-part></tp:taxon-name></italic><bold>A, C, E, G</bold> female, <named-content xmlns:xlink="http://www.w3.org/1999/xlink" content-type="dwc:institutional_code" xlink:type="simple">UFFE</named-content>:33207 <bold>B, D, F, H, I</bold> male, <named-content xmlns:xlink="http://www.w3.org/1999/xlink" content-type="dwc:institutional_code" xlink:type="simple">UFFE</named-content>:33208.</p></caption><graphic xmlns:xlink="http://www.w3.org/1999/xlink" xlink:href="zookeys-995-015-g012.jpg" position="float" orientation="portrait" xlink:type="simple" id="oo_476785.jpg"><uri content-type="original_file" xlink:type="simple">https://binary.pensoft.net/fig/476785</uri></graphic></fig></tp:treatment-sec><tp:treatment-sec><!--Section generated to contain objects referenced in tp:taxon-treatment.--><fig id="F2" position="float" orientation="portrait"><object-id xmlns:xlink="http://www.w3.org/1999/xlink" content-type="doi" xlink:type="simple">10.3897/zookeys.995.55981.figure2</object-id><object-id xmlns:xlink="http://www.w3.org/1999/xlink" content-type="arpha" xlink:type="simple">9659D482-8552-5C31-9605-0FEF2C14A016</object-id><label>Figure 2.</label><caption><p>Proventriculus of <bold>A</bold><italic><tp:taxon-name><tp:taxon-name-part taxon-name-part-type="genus" reg="Cryphalus">Cryphalus</tp:taxon-name-part> <tp:taxon-name-part taxon-name-part-type="species" reg="artocarpus">artocarpus</tp:taxon-name-part></tp:taxon-name></italic>, <named-content xmlns:xlink="http://www.w3.org/1999/xlink" content-type="dwc:institutional_code" xlink:type="simple">UFFE</named-content>:33165 <bold>B</bold><italic><tp:taxon-name><tp:taxon-name-part taxon-name-part-type="genus" reg="Cryphalus">C.</tp:taxon-name-part> <tp:taxon-name-part taxon-name-part-type="species" reg="dilutus">dilutus</tp:taxon-name-part></tp:taxon-name></italic>, <named-content xmlns:xlink="http://www.w3.org/1999/xlink" content-type="dwc:institutional_code" xlink:type="simple">UFFE</named-content>:34684 <bold>C</bold><italic><tp:taxon-name><tp:taxon-name-part taxon-name-part-type="genus" reg="Cryphalus">C.</tp:taxon-name-part> <tp:taxon-name-part taxon-name-part-type="species" reg="dorsalis">dorsalis</tp:taxon-name-part></tp:taxon-name></italic>, <named-content xmlns:xlink="http://www.w3.org/1999/xlink" content-type="dwc:institutional_code" xlink:type="simple">UFFE</named-content>:25581 <bold>D</bold><italic><tp:taxon-name><tp:taxon-name-part taxon-name-part-type="genus" reg="Cryphalus">C.</tp:taxon-name-part> <tp:taxon-name-part taxon-name-part-type="species" reg="gnetivorus">gnetivorus</tp:taxon-name-part></tp:taxon-name></italic>, <named-content xmlns:xlink="http://www.w3.org/1999/xlink" content-type="dwc:institutional_code" xlink:type="simple">UFFE</named-content>:31753 <bold>E</bold><italic><tp:taxon-name><tp:taxon-name-part taxon-name-part-type="genus" reg="Cryphalus">C.</tp:taxon-name-part> <tp:taxon-name-part taxon-name-part-type="species" reg="itinerans">itinerans</tp:taxon-name-part></tp:taxon-name></italic>, <named-content xmlns:xlink="http://www.w3.org/1999/xlink" content-type="dwc:institutional_code" xlink:type="simple">UFFE</named-content>:33178 <bold>F</bold><italic><tp:taxon-name><tp:taxon-name-part taxon-name-part-type="genus" reg="Cryphalus">C.</tp:taxon-name-part> <tp:taxon-name-part taxon-name-part-type="species" reg="kyotoensis">kyotoensis</tp:taxon-name-part></tp:taxon-name></italic>, <named-content xmlns:xlink="http://www.w3.org/1999/xlink" content-type="dwc:institutional_code" xlink:type="simple">UFFE</named-content>:33232 <bold>G</bold><italic><tp:taxon-name><tp:taxon-name-part taxon-name-part-type="genus" reg="Cryphalus">C.</tp:taxon-name-part> <tp:taxon-name-part taxon-name-part-type="species" reg="lipingensis">lipingensis</tp:taxon-name-part></tp:taxon-name></italic>, <named-content xmlns:xlink="http://www.w3.org/1999/xlink" content-type="dwc:institutional_code" xlink:type="simple">UFFE</named-content>:28048 <bold>H</bold><italic><tp:taxon-name><tp:taxon-name-part taxon-name-part-type="genus" reg="Cryphalus">C.</tp:taxon-name-part> <tp:taxon-name-part taxon-name-part-type="species" reg="mangiferae">mangiferae</tp:taxon-name-part></tp:taxon-name></italic>, <named-content xmlns:xlink="http://www.w3.org/1999/xlink" content-type="dwc:institutional_code" xlink:type="simple">UFFE</named-content>:34966 <bold>I</bold><italic><tp:taxon-name><tp:taxon-name-part taxon-name-part-type="genus" reg="Cryphalus">C.</tp:taxon-name-part> <tp:taxon-name-part taxon-name-part-type="species" reg="meridionalis">meridionalis</tp:taxon-name-part></tp:taxon-name></italic>, <named-content xmlns:xlink="http://www.w3.org/1999/xlink" content-type="dwc:institutional_code" xlink:type="simple">UFFE</named-content>:28061 <bold>J</bold><italic><tp:taxon-name><tp:taxon-name-part taxon-name-part-type="genus" reg="Cryphalus">C.</tp:taxon-name-part> <tp:taxon-name-part taxon-name-part-type="species" reg="morivorus">morivorus</tp:taxon-name-part></tp:taxon-name></italic>, <named-content xmlns:xlink="http://www.w3.org/1999/xlink" content-type="dwc:institutional_code" xlink:type="simple">UFFE</named-content>:27604 <bold>K</bold><italic><tp:taxon-name><tp:taxon-name-part taxon-name-part-type="genus" reg="Cryphalus">C.</tp:taxon-name-part> <tp:taxon-name-part taxon-name-part-type="species" reg="paramangiferae">paramangiferae</tp:taxon-name-part></tp:taxon-name></italic>, <named-content xmlns:xlink="http://www.w3.org/1999/xlink" content-type="dwc:institutional_code" xlink:type="simple">UFFE</named-content>:34965.</p></caption><graphic xmlns:xlink="http://www.w3.org/1999/xlink" xlink:href="zookeys-995-015-g002.jpg" position="float" orientation="portrait" xlink:type="simple" id="oo_476775.jpg"><uri content-type="original_file" xlink:type="simple">https://binary.pensoft.net/fig/476775</uri></graphic></fig><fig id="F3" position="float" orientation="portrait"><object-id xmlns:xlink="http://www.w3.org/1999/xlink" content-type="doi" xlink:type="simple">10.3897/zookeys.995.55981.figure3</object-id><object-id xmlns:xlink="http://www.w3.org/1999/xlink" content-type="arpha" xlink:type="simple">B3D9E88B-DC74-57C0-BEEB-E555B79D033E</object-id><label>Figure 3.</label><caption><p>Aedeagus of <bold>A</bold><italic><tp:taxon-name><tp:taxon-name-part taxon-name-part-type="genus" reg="Cryphalus">Cryphalus</tp:taxon-name-part> <tp:taxon-name-part taxon-name-part-type="species" reg="artocarpus">artocarpus</tp:taxon-name-part></tp:taxon-name></italic>, <named-content xmlns:xlink="http://www.w3.org/1999/xlink" content-type="dwc:institutional_code" xlink:type="simple">UFFE</named-content>:33165 <bold>B</bold><italic><tp:taxon-name><tp:taxon-name-part taxon-name-part-type="genus" reg="Cryphalus">C.</tp:taxon-name-part> <tp:taxon-name-part taxon-name-part-type="species" reg="dilutus">dilutus</tp:taxon-name-part></tp:taxon-name></italic>, <named-content xmlns:xlink="http://www.w3.org/1999/xlink" content-type="dwc:institutional_code" xlink:type="simple">UFFE</named-content>:34684 <bold>C</bold><italic><tp:taxon-name><tp:taxon-name-part taxon-name-part-type="genus" reg="Cryphalus">C.</tp:taxon-name-part> <tp:taxon-name-part taxon-name-part-type="species" reg="dorsalis">dorsalis</tp:taxon-name-part></tp:taxon-name></italic>, <named-content xmlns:xlink="http://www.w3.org/1999/xlink" content-type="dwc:institutional_code" xlink:type="simple">UFFE</named-content>:25581 <bold>D</bold><italic><tp:taxon-name><tp:taxon-name-part taxon-name-part-type="genus" reg="Cryphalus">C.</tp:taxon-name-part> <tp:taxon-name-part taxon-name-part-type="species" reg="gnetivorus">gnetivorus</tp:taxon-name-part></tp:taxon-name></italic>, <named-content xmlns:xlink="http://www.w3.org/1999/xlink" content-type="dwc:institutional_code" xlink:type="simple">UFFE</named-content>:31753 <bold>E</bold><italic><tp:taxon-name><tp:taxon-name-part taxon-name-part-type="genus" reg="Cryphalus">C.</tp:taxon-name-part> <tp:taxon-name-part taxon-name-part-type="species" reg="itinerans">itinerans</tp:taxon-name-part></tp:taxon-name></italic>, <named-content xmlns:xlink="http://www.w3.org/1999/xlink" content-type="dwc:institutional_code" xlink:type="simple">UFFE</named-content>:33178 <bold>F</bold><italic><tp:taxon-name><tp:taxon-name-part taxon-name-part-type="genus" reg="Cryphalus">C.</tp:taxon-name-part> <tp:taxon-name-part taxon-name-part-type="species" reg="kyotoensis">kyotoensis</tp:taxon-name-part></tp:taxon-name></italic>, <named-content xmlns:xlink="http://www.w3.org/1999/xlink" content-type="dwc:institutional_code" xlink:type="simple">UFFE</named-content>:31745 <bold>G</bold><italic><tp:taxon-name><tp:taxon-name-part taxon-name-part-type="genus" reg="Cryphalus">C.</tp:taxon-name-part> <tp:taxon-name-part taxon-name-part-type="species" reg="lipingensis">lipingensis</tp:taxon-name-part></tp:taxon-name></italic>, <named-content xmlns:xlink="http://www.w3.org/1999/xlink" content-type="dwc:institutional_code" xlink:type="simple">UFFE</named-content>:28048 <bold>H</bold><italic><tp:taxon-name><tp:taxon-name-part taxon-name-part-type="genus" reg="Cryphalus">C.</tp:taxon-name-part> <tp:taxon-name-part taxon-name-part-type="species" reg="mangiferae">mangiferae</tp:taxon-name-part></tp:taxon-name></italic>, <named-content xmlns:xlink="http://www.w3.org/1999/xlink" content-type="dwc:institutional_code" xlink:type="simple">UFFE</named-content>:34966 <bold>I</bold><italic><tp:taxon-name><tp:taxon-name-part taxon-name-part-type="genus" reg="Cryphalus">C.</tp:taxon-name-part> <tp:taxon-name-part taxon-name-part-type="species" reg="meridionalis">meridionalis</tp:taxon-name-part></tp:taxon-name></italic>, <named-content xmlns:xlink="http://www.w3.org/1999/xlink" content-type="dwc:institutional_code" xlink:type="simple">UFFE</named-content>:28061 <bold>J</bold><italic><tp:taxon-name><tp:taxon-name-part taxon-name-part-type="genus" reg="Cryphalus">C.</tp:taxon-name-part> <tp:taxon-name-part taxon-name-part-type="species" reg="morivorus">morivorus</tp:taxon-name-part></tp:taxon-name></italic>, <named-content xmlns:xlink="http://www.w3.org/1999/xlink" content-type="dwc:institutional_code" xlink:type="simple">UFFE</named-content>:27604 <bold>K</bold><italic><tp:taxon-name><tp:taxon-name-part taxon-name-part-type="genus" reg="Cryphalus">C.</tp:taxon-name-part> <tp:taxon-name-part taxon-name-part-type="species" reg="paramangiferae">paramangiferae</tp:taxon-name-part></tp:taxon-name></italic>, <named-content xmlns:xlink="http://www.w3.org/1999/xlink" content-type="dwc:institutional_code" xlink:type="simple">UFFE</named-content>:34965.</p></caption><graphic xmlns:xlink="http://www.w3.org/1999/xlink" xlink:href="zookeys-995-015-g003.jpg" position="float" orientation="portrait" xlink:type="simple" id="oo_476776.jpg"><uri content-type="original_file" xlink:type="simple">https://binary.pensoft.net/fig/476776</uri></graphic></fig></tp:treatment-sec><ref-list><ref id="B25"><mixed-citation xmlns:xlink="http://www.w3.org/1999/xlink" xlink:type="simple"><person-group><name name-style="western"><surname>Kalshoven</surname><given-names>LGE</given-names></name></person-group> (<year>1958</year>) <article-title>Studies on the biology of Indonesian <tp:taxon-name><tp:taxon-name-part taxon-name-part-type="superfamily">Scolytoidea</tp:taxon-name-part></tp:taxon-name> 4. Data on the habits of <tp:taxon-name><tp:taxon-name-part taxon-name-part-type="family">Scolytidae</tp:taxon-name-part></tp:taxon-name>. First part.</article-title><source>Tijdschrift voor Entomologie</source><volume>101</volume>: <fpage>157</fpage>–<lpage>180</lpage>. [7 pls., 1 fig.]</mixed-citation></ref><ref id="B2"><mixed-citation xmlns:xlink="http://www.w3.org/1999/xlink" xlink:type="simple"><person-group><name name-style="western"><surname>Beaver</surname><given-names>RA</given-names></name></person-group> (<year>1990</year>) <article-title>New records and new species of bark and ambrosia beetles from Thailand (<tp:taxon-name><tp:taxon-name-part taxon-name-part-type="order">Coleoptera</tp:taxon-name-part></tp:taxon-name>: <tp:taxon-name><tp:taxon-name-part taxon-name-part-type="family">Scolytidae</tp:taxon-name-part></tp:taxon-name> and <tp:taxon-name><tp:taxon-name-part taxon-name-part-type="family">Platypodidae</tp:taxon-name-part></tp:taxon-name>).</article-title><source>Deutsche Entomologische Zeitschrift</source><volume>37</volume>: <fpage>279</fpage>–<lpage>284</lpage>. <ext-link xlink:type="simple" ext-link-type="doi" xlink:href="10.1002/mmnd.19900370408">https://doi.org/10.1002/mmnd.19900370408</ext-link></mixed-citation></ref></ref-list></tp:taxon-treatment>
