# Supplementary material for: East Asian Cryphalus Erichson (Curculionidae, Scolytinae): new species, new synonymy and redescriptions of species
Source: Zookeys. 2020 Nov 18;995:15–66. doi: 10.3897/zookeys.995.55981 (PMC7688620; doi:10.3897/zookeys.995.55981)
Supplement: XML Treatment for Cryphalus viburni [file zookeys.995.55981-treatment15.xml]

<!DOCTYPE tp:taxon-treatment
  PUBLIC "-//TaxonX//DTD Taxonomic Treatment Publishing DTD v0 20100105//EN" "tax-treatment-NSO.dtd">
<tp:taxon-treatment xmlns:tp="http://www.plazi.org/taxpub"><tp:treatment-meta><kwd-group><label>Taxon classification</label><kwd><named-content xmlns:xlink="http://www.w3.org/1999/xlink" content-type="kingdom">Animalia</named-content></kwd><kwd><named-content xmlns:xlink="http://www.w3.org/1999/xlink" content-type="order">Coleoptera</named-content></kwd><kwd><named-content xmlns:xlink="http://www.w3.org/1999/xlink" content-type="family">Curculionidae</named-content></kwd></kwd-group><mixed-citation publication-type="journal"><person-group><name><surname>Johnson</surname><given-names>Andrew J.</given-names></name><name><surname>Li</surname><given-names>You</given-names></name><name><surname>Mandelshtam</surname><given-names>Michail Yu.</given-names></name><name><surname>Park</surname><given-names>Sangwook</given-names></name><name><surname>Lin</surname><given-names>Ching-Shan</given-names></name><name><surname>Gao</surname><given-names>Lei</given-names></name><name><surname>Hulcr</surname><given-names>Jiri</given-names></name></person-group><article-title>East Asian <italic><tp:taxon-name><tp:taxon-name-part taxon-name-part-type="genus" reg="Cryphalus">Cryphalus</tp:taxon-name-part></tp:taxon-name></italic> Erichson (<tp:taxon-name><tp:taxon-name-part taxon-name-part-type="family">Curculionidae</tp:taxon-name-part></tp:taxon-name>, <tp:taxon-name><tp:taxon-name-part taxon-name-part-type="subfamily">Scolytinae</tp:taxon-name-part></tp:taxon-name>): new species, new synonymy and redescriptions of species</article-title><source>Zookeys</source><day>18</day><month>11</month><year>2020</year><volume>995</volume><fpage>15</fpage><lpage>66</lpage><pub-id pub-id-type="doi">10.3897/zookeys.995.55981</pub-id></mixed-citation></tp:treatment-meta><tp:nomenclature><tp:taxon-name><object-id xmlns:xlink="http://www.w3.org/1999/xlink" content-type="arpha" xlink:type="simple">B89BC5DA-4B2F-5AE9-B7EA-C4DCCA3930F8</object-id>
                <tp:taxon-name-part taxon-name-part-type="genus" reg="Cryphalus">Cryphalus</tp:taxon-name-part>
                <tp:taxon-name-part taxon-name-part-type="species" reg="viburni">viburni</tp:taxon-name-part>
              </tp:taxon-name><tp:taxon-authority>Stark, 1936</tp:taxon-authority><xref ref-type="fig" rid="F16">Figure 16E–H</xref><tp:nomenclature-citation-list><tp:nomenclature-citation><tp:taxon-name>
                    <tp:taxon-name-part taxon-name-part-type="genus" reg="Cryphalus">Cryphalus</tp:taxon-name-part> <tp:taxon-name-part taxon-name-part-type="species" reg="viburni">viburni</tp:taxon-name-part></tp:taxon-name><comment>Stark, 1936: 151 (Russia) Eggers, 1942: 30 (Russia).</comment></tp:nomenclature-citation></tp:nomenclature-citation-list></tp:nomenclature><tp:treatment-sec sec-type="type material" id="SECID0EHIBK"><title>Type material examined.</title><p>Russia • 1 <bold><italic>Lectotype</italic></bold>; “Шкотово” [Primorskiy Kray, Shkotovo]; “VI.1929” [Jun.1929], “Шаблиовск.” [V.V. Shabliovskiy leg.]; “<italic><tp:taxon-name><tp:taxon-name-part taxon-name-part-type="genus" reg="Cryphalus">Cryphalus</tp:taxon-name-part> <tp:taxon-name-part taxon-name-part-type="species" reg="viburni">viburni</tp:taxon-name-part></tp:taxon-name></italic> Stark. Typ. V. Stark det. 1932 //Lectotypus <italic><tp:taxon-name><tp:taxon-name-part taxon-name-part-type="genus" reg="Cryphalus">Cryphalus</tp:taxon-name-part> <tp:taxon-name-part taxon-name-part-type="species" reg="viburni">viburni</tp:taxon-name-part></tp:taxon-name></italic> Stark Michalski J. 1965 [des.]”; <named-content xmlns:xlink="http://www.w3.org/1999/xlink" content-type="dwc:institutional_code" xlink:type="simple">UFFE</named-content>:34766 (<named-content xmlns:xlink="http://www.w3.org/1999/xlink" content-type="dwc:institutional_code" xlink:type="simple">ZIN</named-content>) • 7 <bold><italic>Paralectotypes</italic></bold>; same collection information except labelled with “<italic><tp:taxon-name><tp:taxon-name-part taxon-name-part-type="genus" reg="Cryphalus">Cryphalus</tp:taxon-name-part> <tp:taxon-name-part taxon-name-part-type="species" reg="viburni">viburni</tp:taxon-name-part></tp:taxon-name></italic> Stark. Typ. V.Stark det. 1932// Paralectotypus”; <named-content xmlns:xlink="http://www.w3.org/1999/xlink" content-type="dwc:institutional_code" xlink:type="simple">UFFE</named-content>:34767 (<named-content xmlns:xlink="http://www.w3.org/1999/xlink" content-type="dwc:institutional_code" xlink:type="simple">ZIN</named-content>).</p></tp:treatment-sec><tp:treatment-sec sec-type="material" id="SECID0EIKBK"><title>Other material examined.</title><p>Russia • 1 ♀; Primorskiy Kray, Laso Nature Reserve, Sukhoy River post; 15 Aug. 1990; M. Yu. Mandelshtam leg.; under bark of <italic><tp:taxon-name><tp:taxon-name-part taxon-name-part-type="genus" reg="Viburnum">Viburnum</tp:taxon-name-part> <tp:taxon-name-part taxon-name-part-type="species" reg="sargentii">sargentii</tp:taxon-name-part></tp:taxon-name></italic>; <named-content xmlns:xlink="http://www.w3.org/1999/xlink" content-type="dwc:institutional_code" xlink:type="simple">UFFE</named-content>:31842 (<named-content xmlns:xlink="http://www.w3.org/1999/xlink" content-type="dwc:institutional_code" xlink:type="simple">FSCA</named-content>) • 9 ♀♀, 3 ♂♂; same collection data; <named-content xmlns:xlink="http://www.w3.org/1999/xlink" content-type="dwc:institutional_code" xlink:type="simple">UFFE</named-content>:34768 (<named-content xmlns:xlink="http://www.w3.org/1999/xlink" content-type="dwc:institutional_code" xlink:type="simple">ZIN</named-content>).</p></tp:treatment-sec><tp:treatment-sec sec-type="diagnosis" id="SECID0ENLBK"><title>Diagnosis.</title><p><italic><tp:taxon-name><tp:taxon-name-part taxon-name-part-type="genus" reg="Cryphalus">Cryphalus</tp:taxon-name-part> <tp:taxon-name-part taxon-name-part-type="species" reg="viburni">viburni</tp:taxon-name-part></tp:taxon-name></italic> can be identified by the size (1.40–1.70 mm), by the aciculate frons, by the antennal club with slightly recurved, almost straight sutures, by the short pronotal disc (1/4 of the length), by the entirely hair-like setae on the pronotal disc, by the hair-like interstrial bristles of approximately equal length over the elytra.</p><p><italic><tp:taxon-name><tp:taxon-name-part taxon-name-part-type="genus" reg="Cryphalus">Cryphalus</tp:taxon-name-part> <tp:taxon-name-part taxon-name-part-type="species" reg="viburni">viburni</tp:taxon-name-part></tp:taxon-name></italic> can be distinguished from similar <italic><tp:taxon-name><tp:taxon-name-part taxon-name-part-type="genus" reg="Cryphalus">Cryphalus</tp:taxon-name-part> <tp:taxon-name-part taxon-name-part-type="species" reg="scopiger">scopiger</tp:taxon-name-part></tp:taxon-name></italic> by the smaller size (<italic><tp:taxon-name><tp:taxon-name-part taxon-name-part-type="genus" reg="Cryphalus">C.</tp:taxon-name-part> <tp:taxon-name-part taxon-name-part-type="species" reg="viburni">viburni</tp:taxon-name-part></tp:taxon-name></italic>: 1.40–1.70 mm, versus <italic><tp:taxon-name><tp:taxon-name-part taxon-name-part-type="genus" reg="Cryphalus">C.</tp:taxon-name-part> <tp:taxon-name-part taxon-name-part-type="species" reg="scopiger">scopiger</tp:taxon-name-part></tp:taxon-name></italic>: 1.70–1.95 mm), by the profile of the pronotum (<italic><tp:taxon-name><tp:taxon-name-part taxon-name-part-type="genus" reg="Cryphalus">C.</tp:taxon-name-part> <tp:taxon-name-part taxon-name-part-type="species" reg="viburni">viburni</tp:taxon-name-part></tp:taxon-name></italic>: more semi-circular, widest at base, versus <italic><tp:taxon-name><tp:taxon-name-part taxon-name-part-type="genus" reg="Cryphalus">C.</tp:taxon-name-part> <tp:taxon-name-part taxon-name-part-type="species" reg="scopiger">scopiger</tp:taxon-name-part></tp:taxon-name></italic>: widest in line with summit), by the elytra sculpturing (<italic><tp:taxon-name><tp:taxon-name-part taxon-name-part-type="genus" reg="Cryphalus">C.</tp:taxon-name-part> <tp:taxon-name-part taxon-name-part-type="species" reg="viburni">viburni</tp:taxon-name-part></tp:taxon-name></italic>: striae barely impressed, versus <italic><tp:taxon-name><tp:taxon-name-part taxon-name-part-type="genus" reg="Cryphalus">C.</tp:taxon-name-part> <tp:taxon-name-part taxon-name-part-type="species" reg="scopiger">scopiger</tp:taxon-name-part></tp:taxon-name></italic>: striae impressed), and by the interstrial ground vesiture at elytral apex of the females (<italic><tp:taxon-name><tp:taxon-name-part taxon-name-part-type="genus" reg="Cryphalus">C.</tp:taxon-name-part> <tp:taxon-name-part taxon-name-part-type="species" reg="viburni">viburni</tp:taxon-name-part></tp:taxon-name></italic>: similar to rest of elytra, versus <italic><tp:taxon-name><tp:taxon-name-part taxon-name-part-type="genus" reg="Cryphalus">C.</tp:taxon-name-part> <tp:taxon-name-part taxon-name-part-type="species" reg="scopiger">scopiger</tp:taxon-name-part></tp:taxon-name></italic>: dense and elongated making a brush).</p><p><italic><tp:taxon-name><tp:taxon-name-part taxon-name-part-type="genus" reg="Cryphalus">Cryphalus</tp:taxon-name-part> <tp:taxon-name-part taxon-name-part-type="species" reg="mangiferae">mangiferae</tp:taxon-name-part></tp:taxon-name></italic> and <italic><tp:taxon-name><tp:taxon-name-part taxon-name-part-type="genus" reg="Cryphalus">C.</tp:taxon-name-part> <tp:taxon-name-part taxon-name-part-type="species" reg="paramangiferae">paramangiferae</tp:taxon-name-part></tp:taxon-name></italic> are somewhat similar but can be easily distinguished by the antennal sutures (<italic><tp:taxon-name><tp:taxon-name-part taxon-name-part-type="genus" reg="Cryphalus">C.</tp:taxon-name-part> <tp:taxon-name-part taxon-name-part-type="species" reg="viburni">viburni</tp:taxon-name-part></tp:taxon-name></italic>: almost straight, versus <italic><tp:taxon-name><tp:taxon-name-part taxon-name-part-type="genus" reg="Cryphalus">C.</tp:taxon-name-part> <tp:taxon-name-part taxon-name-part-type="species" reg="mangiferae">mangiferae</tp:taxon-name-part></tp:taxon-name></italic> and <italic><tp:taxon-name><tp:taxon-name-part taxon-name-part-type="genus" reg="Cryphalus">C.</tp:taxon-name-part> <tp:taxon-name-part taxon-name-part-type="species" reg="paramangiferae">paramangiferae</tp:taxon-name-part></tp:taxon-name></italic>: procurved), and by the profile of the pronotum and the size of the pronotal disc (<italic><tp:taxon-name><tp:taxon-name-part taxon-name-part-type="genus" reg="Cryphalus">C.</tp:taxon-name-part> <tp:taxon-name-part taxon-name-part-type="species" reg="viburni">viburni</tp:taxon-name-part></tp:taxon-name></italic>: disc one quarter of pronotal length, pronotum widest at base, versus <italic><tp:taxon-name><tp:taxon-name-part taxon-name-part-type="genus" reg="Cryphalus">C.</tp:taxon-name-part> <tp:taxon-name-part taxon-name-part-type="species" reg="mangiferae">mangiferae</tp:taxon-name-part></tp:taxon-name></italic> and <italic><tp:taxon-name><tp:taxon-name-part taxon-name-part-type="genus" reg="Cryphalus">C.</tp:taxon-name-part> <tp:taxon-name-part taxon-name-part-type="species" reg="paramangiferae">paramangiferae</tp:taxon-name-part></tp:taxon-name></italic>: disc one third of pronotal length, widest near in line of summit).</p><p><bold>Female.</bold> Length 1.50–1.70 mm. Proportions variable, 2.06–2.36 as long as wide. Frons simple, convex, in the lower portion with aciculations converging at epistoma, and fine median keel, sometimes obscure, in the upper portion with sparsely set punctures, faintly shining. Antennal club with three slightly recurved, nearly straight sutures marked by setae (fourth suture only indistinctly feebly marked) at outer surface and three strongly procurved sutures at inner surface. Antennal funiculus with four funicular segments, total length short, less than half of length of club. Pronotal colour black, similar to head and elytra. Pronotal profile transverse (and not longitudinal or of equal length and width as stated by Krivolutskaya, 1996), 0.75–0.86 as long as wide, semi-circular, widest at base, with parallel sides in posterior third and rather broadly rounded anteriorly, posterior angles nearly rectangular. Pronotal margin rounded, armed with four to six serrations at the anterior margin, rather widely spaced, central denticles larger than lateral. Pronotal declivity with approximately 50 asperities. Pronotal disc approximately one fourth of the pronotal length, sloping rather strongly from the summit. Pronotal vestiture short, hair-like, golden, on disc (without scale-like setae). Suture between pronotum and elytra sinuate, base of the pronotum is marked with fine carina. Scutellum V-shaped. Elytra variable in proportions, 1.43–1.57× as long as wide, 2.0–2.26× as long as pronotum, 1.07× wider than pronotum, parallel-sided for 3/4 of length, then broadly rounded toward apex. Striae not strongly impressed, interstriae only slightly convex, punctures in striae without flat bottom, touching neighbouring punctures, elytral surface only faintly shining. Interstrial bristles erect, hair-like, of even moderate length along elytra, with pointed apices. Interstrial ground vestiture scale-like arranged in three-four rows at each interstria consists of rather short blunt scales 1.5–2.0× as long as wide. Protibiae and protarsi with only straight, hair-like setae. Mesocoxae separated barely more than metacoxae. Proventriculus not examined.</p></tp:treatment-sec><tp:treatment-sec sec-type="Male" id="SECID0EMSBK"><title>Male.</title><p>Length 1.45–1.70 mm. Similar to female, except elytra slightly stouter than in female. Aedeagus not studied. Proventriculus not studied.</p></tp:treatment-sec><tp:treatment-sec sec-type="Recorded plant hosts" id="SECID0ERSBK"><title>Recorded plant hosts.</title><p><tp:taxon-name><tp:taxon-name-part taxon-name-part-type="family">Adoxaceae</tp:taxon-name-part></tp:taxon-name>: <italic><tp:taxon-name><tp:taxon-name-part taxon-name-part-type="genus" reg="Viburnum">Viburnum</tp:taxon-name-part> <tp:taxon-name-part taxon-name-part-type="species" reg="sargentii">sargentii</tp:taxon-name-part></tp:taxon-name></italic> Koehne, <italic><tp:taxon-name><tp:taxon-name-part taxon-name-part-type="genus" reg="Viburnum">V.</tp:taxon-name-part> <tp:taxon-name-part taxon-name-part-type="species" reg="dilatatum">dilatatum</tp:taxon-name-part></tp:taxon-name></italic> Thunb. (<xref ref-type="bibr" rid="B49">Yin et al. 1984</xref> [unconfirmed]).</p></tp:treatment-sec><tp:treatment-sec sec-type="distribution" id="SECID0EWTBK"><title>Distribution.</title><p>Russia (Primorskiy Kray); China (Shaanxi (<xref ref-type="bibr" rid="B46">Tsai and Li 1963</xref> [unconfirmed]); Shanxi (<xref ref-type="bibr" rid="B1">Alonso-Zarazaga et al. 2017</xref> [unconfirmed])).</p></tp:treatment-sec><tp:treatment-sec sec-type="Suggested vernacular name" id="SECID0EEUBK"><title>Suggested vernacular name.</title><p>Russian: Калиновый крифал; Chinese: 荚蒾梢小蠹.</p></tp:treatment-sec><tp:treatment-sec sec-type="remarks" id="SECID0EJUBK"><title>Remarks.</title><p>Despite discovering that this species had been incorrectly reported from northern China, we expect it to be present. We were unable to corroborate records from Shaanxi, or records collected on <italic><tp:taxon-name><tp:taxon-name-part taxon-name-part-type="genus" reg="Viburnum">Viburnum</tp:taxon-name-part> <tp:taxon-name-part taxon-name-part-type="species" reg="dilatatum">dilatatum</tp:taxon-name-part></tp:taxon-name></italic> as a host, initially mentioned by <xref ref-type="bibr" rid="B49">Yin et al. (1984)</xref> without citing any collections.</p></tp:treatment-sec><tp:treatment-sec><!--Section generated to contain objects referenced in tp:taxon-treatment.--><fig id="F16" position="float" orientation="portrait"><object-id xmlns:xlink="http://www.w3.org/1999/xlink" content-type="doi" xlink:type="simple">10.3897/zookeys.995.55981.figure16</object-id><object-id xmlns:xlink="http://www.w3.org/1999/xlink" content-type="arpha" xlink:type="simple">4E93CA23-C1A3-5C32-A45B-19BCE2BD02B6</object-id><label>Figure 16.</label><caption><p><bold>A–D</bold><italic><tp:taxon-name><tp:taxon-name-part taxon-name-part-type="genus" reg="Cryphalus">Cryphalus</tp:taxon-name-part> <tp:taxon-name-part taxon-name-part-type="species" reg="scopiger">scopiger</tp:taxon-name-part></tp:taxon-name></italic><bold>A, C</bold> female, <named-content xmlns:xlink="http://www.w3.org/1999/xlink" content-type="dwc:institutional_code" xlink:type="simple">UFFE</named-content>:33471 <bold>B, D</bold> male, <named-content xmlns:xlink="http://www.w3.org/1999/xlink" content-type="dwc:institutional_code" xlink:type="simple">UFFE</named-content>:33472 <bold>E–H</bold><italic><tp:taxon-name><tp:taxon-name-part taxon-name-part-type="genus" reg="Cryphalus">Cryphalus</tp:taxon-name-part> <tp:taxon-name-part taxon-name-part-type="species" reg="viburni">viburni</tp:taxon-name-part></tp:taxon-name></italic><bold>E, G</bold> paralectotypes (2 different specimens, sex unknown), <named-content xmlns:xlink="http://www.w3.org/1999/xlink" content-type="dwc:institutional_code" xlink:type="simple">UFFE</named-content>:34767 <bold>F, H</bold> male, <named-content xmlns:xlink="http://www.w3.org/1999/xlink" content-type="dwc:institutional_code" xlink:type="simple">UFFE</named-content>:31842 [<bold>H</bold> is flipped horizontally].</p></caption><graphic xmlns:xlink="http://www.w3.org/1999/xlink" xlink:href="zookeys-995-015-g016.jpg" position="float" orientation="portrait" xlink:type="simple" id="oo_476789.jpg"><uri content-type="original_file" xlink:type="simple">https://binary.pensoft.net/fig/476789</uri></graphic></fig></tp:treatment-sec><ref-list><ref id="B49"><mixed-citation xmlns:xlink="http://www.w3.org/1999/xlink" xlink:type="simple"><person-group><name name-style="western"><surname>Yin</surname><given-names>H</given-names></name><name name-style="western"><surname>Huang</surname><given-names>F</given-names></name><name name-style="western"><surname>Li</surname><given-names>Z</given-names></name></person-group> (<year>1984</year>) <source>Economic Insect Fauna of China, Fasc.29, <tp:taxon-name><tp:taxon-name-part taxon-name-part-type="order">Coleoptera</tp:taxon-name-part></tp:taxon-name>: <tp:taxon-name><tp:taxon-name-part taxon-name-part-type="family">Scolytidae</tp:taxon-name-part></tp:taxon-name>.</source><publisher-name>Science Press</publisher-name>, <publisher-loc>Beijing</publisher-loc>, <size units="page">205 pp</size>. [+ pls 1–19.]</mixed-citation></ref><ref id="B46"><mixed-citation xmlns:xlink="http://www.w3.org/1999/xlink" xlink:type="simple"><person-group><name name-style="western"><surname>Tsai</surname><given-names>P-H</given-names></name><name name-style="western"><surname>Li</surname><given-names>C-L</given-names></name></person-group> (<year>1963</year>) <article-title>Research on the Chinese bark-beetles of the genus <italic><tp:taxon-name><tp:taxon-name-part taxon-name-part-type="genus">Cryphalus</tp:taxon-name-part></tp:taxon-name></italic> Er. with descriptions of new species.</article-title><source>Acta Entomologica Sinica</source><volume>12</volume>(<issue>5–6</issue>): <fpage>597</fpage>–<lpage>624</lpage>. [6 pls.] [in Chinese and English]</mixed-citation></ref><ref id="B1"><mixed-citation xmlns:xlink="http://www.w3.org/1999/xlink" xlink:type="simple"><person-group><name name-style="western"><surname>Alonso-Zarazaga</surname><given-names>MA</given-names></name><name name-style="western"><surname>Barrios</surname><given-names>H</given-names></name><name name-style="western"><surname>Borovec</surname><given-names>R</given-names></name><name name-style="western"><surname>Bouchard</surname><given-names>P</given-names></name><name name-style="western"><surname>Caldara</surname><given-names>R</given-names></name><name name-style="western"><surname>Colonnelli</surname><given-names>E</given-names></name><name name-style="western"><surname>Gültekin</surname><given-names>L</given-names></name><name name-style="western"><surname>Hlavác</surname><given-names>P</given-names></name><name name-style="western"><surname>Korotyaev</surname><given-names>B</given-names></name><name name-style="western"><surname>Lyal</surname><given-names>CH</given-names></name><name name-style="western"><surname>Machado</surname><given-names>A</given-names></name></person-group> (<year>2017</year>) <article-title>Cooperative catalogue of palaearctic <tp:taxon-name><tp:taxon-name-part taxon-name-part-type="order">Coleoptera</tp:taxon-name-part></tp:taxon-name><tp:taxon-name><tp:taxon-name-part taxon-name-part-type="superfamily">Curculionoidea</tp:taxon-name-part></tp:taxon-name>.</article-title><source>Monografías electrónicas SEA</source><volume>8</volume>(<issue>1</issue>): <fpage>1</fpage>–<lpage>730</lpage>.</mixed-citation></ref></ref-list></tp:taxon-treatment>
