# Supplementary material for: East Asian Cryphalus Erichson (Curculionidae, Scolytinae): new species, new synonymy and redescriptions of species
Source: Zookeys. 2020 Nov 18;995:15–66. doi: 10.3897/zookeys.995.55981 (PMC7688620; doi:10.3897/zookeys.995.55981)
Supplement: Supplementary material 1 — Summary of sequences used for the phylogeny of Cryphalus spp. [file zookeys-995-015-s001.csv]

Taxon	Specimen_Catalog	country	GenBank	GenSeq_Nomenclature
Afrocosmoderes pennatus (Schedl, 1953)	UFFE 18732	Madagascar	28S:MT120890	genseq-4: 28S
Afrocosmoderes pennatus (Schedl, 1953)	UFFE 27959	Madagascar	28S:KY805966
Coriacephilus coriaceus (Eichhoff, 1878)	UFFE 20829	Myanmar	28S:MT120870, COI:MG051130	genseq-4: 28S, COI
Cosmoderes consobrinus Blandford, 1894	UFFE 28099	South Korea	28S:MT122087	genseq-4: 28S
Cosmoderes euonymi (Kurentsov, 1941)	UFFE 27923	Russia	28S:JX263685
Cosmoderes monilicollis Eichhoff, 1878	UFFE 17941	Indonesia	COI:MG051131
Cryphalus artocarpus (Schedl, 1939)	UFFE 18004	Thailand	28S:MG051099	genseq-4: 28S
Cryphalus artocarpus (Schedl, 1939)	UFFE 33165	China	28S:MT431538	genseq-4: 28S
Cryphalus asperatus (Gyllenhal, 1813)	UFFE 27928	Sweden	28S:JX263688
Cryphalus asperatus (Gyllenhal, 1813)	UFFE 27951	Sweden	28S:BOLD:4501037, COI:BOLD:4443632
Cryphalus bicolor (Browne, 1983)	UFFE 13707	Papua New Guinea	28S:MG051083, COI:MG051132
Cryphalus dilutus Eichhoff, 1878	UFFE 11994	China	28S:MG051102, COI:MG051150	genseq-4: COI, 28S
Cryphalus dilutus Eichhoff, 1878	UFFE 14469	Italy	28S:MG051104, COI:MG051153	genseq-4: 28S, COI
Cryphalus dilutus Eichhoff, 1878	UFFE 14512	Mexico	28S:MG051105, COI:MG051154	genseq-4: COI, 28S
Cryphalus dilutus Eichhoff, 1878	UFFE 33200	China	28S:MT431545, COI:MT431649	genseq-4: 28S, COI
Cryphalus dorsalis (Motschulsky, 1866)	UFFE 25582	Thailand	28S:MG051084	genseq-4: 28S
Cryphalus Erichson, 1836	UFFE 28033	South Korea	COI:KC845416	genseq-4: COI
Cryphalus eriobotryae Johnson, 2019	UFFE 34783	China	28S:MN023142, COI:MN023143
Cryphalus exiguus Blandford, 1894	UFFE 34660	South Korea	28S:MT437225
Cryphalus exiguus Blandford, 1894	UFFE 34661	South Korea	28S:MT437226
Cryphalus exiguus Blandford, 1894	UFFE 34662	South Korea	28S:MT437227
Cryphalus exiguus Blandford, 1894	UFFE 34663	South Korea	28S:MT437228
Cryphalus gnetivorus Johnson sp. nov.	UFFE 31752	China	28S:MT937245, COI:MT937225	genseq-2: 28S, COI
Cryphalus kyotoensis Nobuchi, 1966	UFFE 28139	South Korea	28S:MT431543, COI:MT431647	genseq-4: 28S, COI
Cryphalus kyotoensis Nobuchi, 1966	UFFE 33232	China	28S:MT431544, COI:MT431648	genseq-4: 28S, COI
Cryphalus itinerans Johnson sp. nov.	UFFE 10482	Taiwan	28S:MG051126, COI:MG051180	genseq-4: 28S, COI
Cryphalus itinerans Johnson sp. nov.	UFFE 15116	United States	28S:MG051125
Cryphalus itinerans Johnson sp. nov.	UFFE 22092	China	28S:MG051123, COI:MG051178	genseq-4: COI, 28S
Cryphalus itinerans Johnson sp. nov.	UFFE 25935	China	28S:MG051124, COI:MG051179	genseq-4: 28S, COI
Cryphalus itinerans Johnson sp. nov.	UFFE 33178 (paratype)	China	28S:MT431547, COI:MT431650	genseq-2: 28S, COI
Cryphalus kesiyae Browne, 1975	UFFE 13592	Thailand	28S:MG051085, COI:MG051133
Cryphalus kurenzovi Stark, 1936	UFFE 13665	Russia	28S:MG051086, COI:MG051134
Cryphalus kurenzovi Stark, 1936	UFFE 27952	Russia	28S:BOLD:4501091, COI:BOLD:4443728
Cryphalus laticollis Browne, 1984	UFFE 13593	Papua New Guinea	28S:MG051087, COI:MG051135
Cryphalus lipingensis Tsai and Li, 1959	UFFE 33539	China	28S:MT431539	genseq-4: 28S
Cryphalus lipingensis Tsai and Li, 1959	UFFE 33540	China	28S:MT431540, COI:MT431644	genseq-4: COI, 28S
Cryphalus longus (Eggers, 1926)	UFFE 27937	Russia	28S:JX263689, COI:BOLD:4443769
Cryphalus mangiferae Stebbing, 1914	UFFE 11077	Mexico	28S:MG051115, COI:MG051167	genseq-4: 28S, COI
Cryphalus mangiferae Stebbing, 1914	UFFE 11676	Puerto rico	28S:MG051116	genseq-4: 28S
Cryphalus mangiferae Stebbing, 1914	UFFE 12572	Singapore	28S:MG051117, COI:MG051168	genseq-4: COI, 28S
Cryphalus mangiferae Stebbing, 1914	UFFE 14119	China	28S:MG051112, COI:MG051163
Cryphalus mangiferae Stebbing, 1914	UFFE 15127	Taiwan	28S:MG051118, COI:MG051172	genseq-4: 28S, COI
Cryphalus mangiferae Stebbing, 1914	UFFE 25414	United States	28S:MG051119, COI:MG051174	genseq-4: COI, 28S
Cryphalus mangiferae Stebbing, 1914	UFFE 25419	China	COI:MG051162	genseq-4: COI
Cryphalus mangiferae Stebbing, 1914	UFFE 25936	Vietnam	28S:MG051120, COI:MG051175	genseq-4: COI, 28S
Cryphalus mangiferae Stebbing, 1914	UFFE 33551	China	28S:MT431546	genseq-4: 28S
Cryphalus massonianus Tsai and Li, 1963	UFFE 13656	Vietnam	28S:MG051088, COI:MG051136
Cryphalus meridionalis (Nobuchi, 1975)	UFFE 7484	Japan	28S:MT431537	genseq-4: 28S
Cryphalus meridionalis (Nobuchi, 1975)	UFFE 13959	Indonesia	28S:MG051092, COI:MG051139
Cryphalus meridionalis (Nobuchi, 1975)	UFFE 28061	China	28S:MT122095	genseq-4: 28S
Cryphalus morivorus	UFFE 27605	China	28S:MT122093	genseq-4: 28S
Cryphalus morivorus	UFFE 27606	China	28S:MT431541, COI:MT431646	genseq-2: 28S, COI
Cryphalus morivorus	UFFE 33337	Taiwan	28S:MT431542	genseq-4: 28S
Cryphalus ovalicollis (Schedl, 1942)	UFFE 13667	Australia	28S:MG051122, COI:MG051177
Cryphalus ozopemoides Johnson, 2020	UFFE 13675	Papua New Guinea	28S:MG051121, COI:MG051176
Cryphalus paramangiferae Johnson sp. nov.	UFFE 22108	China	28S:MG051113
Cryphalus paramangiferae Johnson sp. nov.	UFFE 25415	China	28S:MG051111	genseq-4: 28S
Cryphalus piceae (Ratzeburg, 1837)	UFFE 13644	Slovakia	28S:MT120940
Cryphalus piceus Eggers, 1926	UFFE 13645	Russia	28S:MT120913
Cryphalus piceus Eggers, 1926	UFFE 25937	China	28S:MG051089	genseq-4: 28S
Cryphalus piceus Eggers, 1926	UFFE 27956	Russia	28S:BOLD:4501121, COI:BOLD:4443770
Cryphalus pruni Eggers, 1929	UFFE 27948	Russia	28S:BOLD:4501128, COI:BOLD:4443780
Cryphalus pruni Eggers, 1929	UFFE 28037	South Korea	28S:MT431548, COI:MT431645	genseq-4: 28S, COI
Cryphalus rubentis Hopkins, 1915	UFFE 13705	United States	28S:MG051090, COI:MG051137
Cryphalus ruficollis Hopkins, 1915	UFFE 18330	United States	28S:MG051091, COI:MG051138	genseq-4: 28S, COI
Cryphalus saltuarius Weise, 1891	UFFE 27950	Sweden	28S:BOLD:4501051, COI:BOLD:4443669
Cryphalus sp_1830_BigEyeRidge	UFFE 13706	Papua New Guinea	28S:MG051093, COI:MG051140
Cryphalus sp_1937_Tiny	UFFE 13704	Papua New Guinea	28S:MG051095, COI:MG051141
Cryphalus sp_2051	UFFE 17890	Indonesia	28S:MG051101, COI:MG051146
Cryphalus sp_PNG_hairyAraucaria	UFFE 25417	Papua New Guinea	28S:MG051097, COI:MG051143	genseq-4: 28S, COI
Cryphalus sp_pronotal_mycangia	UFFE 13690	Papua New Guinea	28S:MG051096, COI:MG051142
Cryphalus sp_SoutAfrica	UFFE 13686	South Africa	28S:MG051098, COI:MG051144
Cryphalus subtuberculatus Schedl, 1942	UFFE 13699	Papua New Guinea	28S:MG051100, COI:MG051145
Hypothenemus areccae (Hornung, 1842)	UFFE 17884	Cameroon	28S:MG051127, COI:MG051181
Hypothenemus birmanus (Eichhoff, 1878)	UFFE 13649	United States	28S:MG051128, COI:MG051182
Indocryphalus pubipennis (Blandford, 1894)	UFFE 27941	not recorded	28S:HQ883604
Indocryphalus sordidus (Blandford, 1894)	UFFE 13720	Vietnam	28S:MT120888
Trypodendron lineatum (Olivier, 1800)	UFFE 13584	United States	28S:MT120976, COI:MG051183
Trypophloeus dejevi Eggers, 1942	UFFE 13677	Russia	28S:MT120980, COI:MG051184
Xyloterinus politus (Say, 1826)	UFFE 13652	United States	28S:MG051129, COI:MG051185
